# Supplementary material for: Palmprint recognition based on principal line features
Source: PeerJ Comput Sci. 2025 Aug 18;11:e3109. doi: 10.7717/peerj-cs.3109 (PMC12453761; doi:10.7717/peerj-cs.3109)
Supplement: Supplemental Information 1 [file peerj-cs-11-3109-s001.zip]

Archive with 8 entries (7 files):
- WLE/DGO_G.m
- WLE/DGO_M.m
- WLE/Gabor_filter.m
- WLE/leftfilter.m
- WLE/leftfilter2.m
- WLE/rightfilter.m
- WLE/rightfilter2.m
- WLE/
