# Supplementary material for: Palmprint recognition based on principal line features
Source: PeerJ Comput Sci. 2025 Aug 18;11:e3109. doi: 10.7717/peerj-cs.3109 (PMC12453761; doi:10.7717/peerj-cs.3109)
Supplement: Supplemental Information 1 [file peerj-cs-11-3109-s001.zip › WLE/DGO_G.m]

clear;
clc;
disp(['Loading the training set images)...']);
t=12;
image_w=128;
image_h=128;
image_one_size=image_w*image_h;

one_original_image=zeros(image_one_size,1);
realfilter0=zeros(35,35);
realfilter1=zeros(35,35);
realfilter2=zeros(35,35);
realfilter3=zeros(35,35);
realfilter4=zeros(35,35);
realfilter5=zeros(35,35);
realfilter6=zeros(35,35);
realfilter7=zeros(35,35);
realfilter8=zeros(35,35);
realfilter9=zeros(35,35);
realfilter10=zeros(35,35);
realfilter11=zeros(35,35);

[realfilter0]=Gabor_filter(0);
[realfilter1]=Gabor_filter((pi*1)/12);
[realfilter2]=Gabor_filter((pi*2)/12);
[realfilter3]=Gabor_filter((pi*3)/12);
[realfilter4]=Gabor_filter((pi*4)/12);
[realfilter5]=Gabor_filter((pi*5)/12);
[realfilter6]=Gabor_filter((pi*6)/12);
[realfilter7]=Gabor_filter((pi*7)/12);
[realfilter8]=Gabor_filter((pi*8)/12);
[realfilter9]=Gabor_filter((pi*9)/12);
[realfilter10]=Gabor_filter((pi*10)/12);
[realfilter11]=Gabor_filter((pi*11)/12);

%surfl(realfilter135)
realenergy=zeros(128,128);
for i=1:1
    i
  
     for j=1:1
        % tic
        original_image=zeros(image_h,image_w);
        realimage0=zeros(image_h,image_w);
        realimage1=zeros(image_h,image_w);
        realimage2=zeros(image_h,image_w);
        realimage3=zeros(image_h,image_w);
        realimage4=zeros(image_h,image_w);
        realimage5=zeros(image_h,image_w);
        realimage6=zeros(image_h,image_w);
        realimage7=zeros(image_h,image_w);
        realimage8=zeros(image_h,image_w);
        realimage9=zeros(image_h,image_w);
        realimage10=zeros(image_h,image_w);
        realimage11=zeros(image_h,image_w);
                 
        original_image = double(imread(strcat('F:\MLineDataset\PolyUMB\MFRAT\',num2str(i),'_',num2str(j),'.png')));
        original_image = original_image(18:145,18:145);
        original_image=uint8(original_image);
        subplot(1,2,1)
        imshow(original_image);
        original_image=double(original_image);
        
        value=mean(mean(original_image));
        for m=1:128
            for n=1:128
             original_image(m,n)=original_image(m,n)-value;
            end
        end

        realimage0 = conv2(double(original_image),double(realfilter0),'same');
        realimage1 = conv2(double(original_image),double(realfilter1),'same');
        realimage2 = conv2(double(original_image),double(realfilter2),'same');
        realimage3 = conv2(double(original_image),double(realfilter3),'same');
        realimage4 = conv2(double(original_image),double(realfilter4),'same');
        realimage5 = conv2(double(original_image),double(realfilter5),'same');
        realimage6 = conv2(double(original_image),double(realfilter6),'same');
        realimage7 = conv2(double(original_image),double(realfilter7),'same');
        realimage8 = conv2(double(original_image),double(realfilter8),'same');
        realimage9 = conv2(double(original_image),double(realfilter9),'same');
        realimage10 = conv2(double(original_image),double(realfilter10),'same');
        realimage11 = conv2(double(original_image),double(realfilter11),'same');
       
        for m=1:128
            for n=1:128           
             realarray=zeros(12,1);
             realarray(7,1)=realimage0(m,n);
             realarray(8,1)=realimage1(m,n);
             realarray(9,1)=realimage2(m,n);
             realarray(10,1)=realimage3(m,n);
             realarray(11,1)=realimage4(m,n);
             realarray(12,1)=realimage5(m,n);
             realarray(1,1)=realimage6(m,n);
             realarray(2,1)=realimage7(m,n);
             realarray(3,1)=realimage8(m,n);
             realarray(4,1)=realimage9(m,n);
             realarray(5,1)=realimage10(m,n);
             realarray(6,1)=realimage11(m,n);
             
             [x1,y1]=max(realarray);
             realenergy(m,n)=x1;
             reallast(m,n)=y1;
             end
        end
        
        reallast=reallast;
        realenergy=uint8(realenergy*10);
        reallast=uint8(reallast);
        subplot(1, 2, 2);
        imshow(realenergy);       
%         imwrite(realenergy*2,strcat('F:\MLineDataset\XINHUA\Gabor\',num2str(i),'_',num2str(j),'.png'));
       % toc
    end
  
    
end
