# Supplementary material for: Palmprint recognition based on principal line features
Source: PeerJ Comput Sci. 2025 Aug 18;11:e3109. doi: 10.7717/peerj-cs.3109 (PMC12453761; doi:10.7717/peerj-cs.3109)
Supplement: Supplemental Information 1 [file peerj-cs-11-3109-s001.zip › WLE/DGO_M.m]

clear;
clc;
disp(['Loading the training set images)...']);
close all

for i=1:2:1
    i
    
    for j=1:1
        j;
        original_image = imread(strcat('F:\Dataset\PolyUMB\',num2str(i),'_',num2str(j),'.jpg'));
        original_128=imresize(original_image,[128 128]);
        original162=zeros(162,162);
        original162(18:145,18:145)=original_128;
        for m=1:18
            original162(m,18:145)=original_128(1,:);
            original162(m+144,18:145)=original_128(128,:);
            
            original162(18:145,m)=original_128(:,1);
            original162(18:145,m+144)=original_128(:,128);
        end
        
        original162(1:18,1:18)=original_128(1:18,1:18);
        original162(145:162,145:162)=original_128(1:18,1:18);
        original162(1:18,145:162)=original_128(1:18,1:18);
        original162(145:162,1:18)=original_128(1:18,1:18);

        size(original162);
        [energy]=leftfilter(original162,i,j);
        energy = energy-5*mean(energy(:));
        subplot(1, 2, 1);
        imshow(uint8(energy*5));  
        title('Left palmprint WLE filter');
%         imwrite(uint8(energy*5),strcat('F:\MLineDataset\PolyUMB\MFRAT\',num2str(i),'_',num2str(j),'.png'));
    end
end


for i=2:2:2
    i
    
    for j=1:1
        j;
        original_image = imread(strcat('F:\Dataset\PolyUMB\',num2str(i),'_',num2str(j),'.jpg'));
        original_128=imresize(original_image,[128 128]);

        original162=zeros(162,162);
        
        original162(18:145,18:145)=original_128;
        for m=1:18
            original162(m,18:145)=original_128(1,:);
            original162(m+144,18:145)=original_128(128,:);
            
            original162(18:145,m)=original_128(:,1);
            original162(18:145,m+144)=original_128(:,128);
        end
        
        original162(1:18,1:18)=original_128(1:18,1:18);
        original162(145:162,145:162)=original_128(1:18,1:18);
        original162(1:18,145:162)=original_128(1:18,1:18);
        original162(145:162,1:18)=original_128(1:18,1:18);
        size(original162);
        
        [energy]=rightfilter(original162,i,j);
        energy = energy-5*mean(energy(:));
        subplot(1, 2, 2);
        imshow(uint8(energy*5));
        title('Right palmprint WLE filter');
%         imwrite(uint8(energy*5),strcat('F:\MLineDataset\PolyUMB\MFRAT\',num2str(i),'_',num2str(j),'.png'));
        
    end
    
end
