# Supplementary material for: Palmprint recognition based on principal line features
Source: PeerJ Comput Sci. 2025 Aug 18;11:e3109. doi: 10.7717/peerj-cs.3109 (PMC12453761; doi:10.7717/peerj-cs.3109)
Supplement: Supplemental Information 1 [file peerj-cs-11-3109-s001.zip › WLE/Gabor_filter.m]

function [realout]=Gabor_filter(angle)
%deta=5.6179;
deta=5.6179;
theta=angle;
%f=0.0916;
f=0.06;
Sx=17;
Sy=Sx;


for x = -fix(Sx):fix(Sx)
    for y = -fix(Sy):fix(Sy)
G(fix(Sx)+x+1,fix(Sy)+y+1)  = (1/(2*pi*deta*deta)) * (exp(-(x^2+y^2)/(2*deta^2)))* (exp(2*pi*i*(f*x*cos(theta)+f*y*sin(theta))));
    end
end

real_G=real(G);
imag_G=imag(G);


[h,w]=size(real_G);
real_mean=0;
imag_mean=0;
real_mean=mean(mean(real_G));
imag_mean=mean(mean(imag_G));

mean_real_G=zeros(h,w);
mean_imag_G=zeros(h,w);

for m=1:h
  for  n=1:w
      mean_real_G(m,n)=real_G(m,n)-real_mean;
      mean_imag_G(m,n)=imag_G(m,n)-imag_mean;
end
end


realout=zeros(h,w);
imagout=zeros(h,w);

realout=mean_real_G;
imagout=mean_imag_G;
% new_real,
% % figure
% % surfl(new_real);
% realout = conv2(double(I),double(new_real),'same');
% size(realout)
% 
% last_real=zeros(128,128);
% for m=1:128
%     for n=1:128
%      if realout(m,n)>=0
%      last_real(m,n)=250;
%      end
%     end
% end
% 
% last_real=uint8(last_real);
% imshow(last_real);
% 
% 
% 
% %G_real=real(G)-G_average;
% % image=imag(G)*100000+128;
% % image=uint8(image)
% % imshow(image)
% 
% % size(G)
% % real(G)
% % imag(G)
% % figure
% surfl(imag(G));
% %hold on
% figure
% 
%G_average=G_average/(2*Sy+1)^2;
%Imgabout = conv2(I,double(imag(G)),'same')-imag(G_average);
%Regabout = conv2(I,double(real(G)),'same')-real(G_average); 
