# Supplementary material for: Palmprint recognition based on principal line features
Source: PeerJ Comput Sci. 2025 Aug 18;11:e3109. doi: 10.7717/peerj-cs.3109 (PMC12453761; doi:10.7717/peerj-cs.3109)
Supplement: Supplemental Information 1 [file peerj-cs-11-3109-s001.zip › WLE/leftfilter.m]

function [I5]=leftfilter(image,i,j)
        newimage=zeros(162,162);
        newimage=image;
        h = fspecial('average',10);
        I2=round(filter2(h,newimage));
      
        temp=zeros(162,162);
        %temp=newimage;
        temp=I2-newimage;
%       figure;imshow(uint8(temp)*10)
        
        totaltemp=zeros(162,162);
        f=zeros(35,35);
        array=zeros(21,1);
        %temp(13:140,13:140)=image;
        direction=zeros(162,162);
        for m=18:145 
            for n=18:145
            f=temp(m-17:m+17,n-17:n+17);
     
            %15
%              array(1)=f(24,1)+f(24,2)+f(23,3)+f(23,4)+f(22,5)+f(22,6)+f(22,7)+f(21,8)+f(21,9)+f(21,10)+f(20,11)+f(20,12)+f(20,13)+f(19,14)+f(19,15)+f(19,16)+f(18,17)+f(18,18)+f(18,19)+f(17,20)+f(17,21)+f(17,22)+f(16,23)+f(16,24)+f(16,25)+f(15,26)+f(15,27)+f(15,28)+f(14,29)+f(14,30)+f(14,31)+f(13,32)+f(13,33)+f(12,34)+f(12,35);
%             %22.5 
%              array(2)=f(27,1)+f(27,2)+f(26,3)+f(26,4)+f(25,5)+f(24,6)+f(24,7)+f(23,8)+f(23,9)+f(22,10)+f(22,11)+f(21,12)+f(21,13)+f(20,14)+f(20,15)+f(19,16)+f(19,17)+f(18,18)+f(17,19)+f(17,20)+f(16,21)+f(16,22)+f(15,23)+f(15,24)+f(14,25)+f(14,26)+f(13,27)+f(13,28)+f(12,29)+f(12,30)+f(11,31)+f(10,32)+f(10,33)+f(9,34)+f(9,35);
% %             30
%              array(3)=f(30,1)+f(29,2)+f(29,3)+f(28,4)+f(27,5)+f(26,6)+f(26,7)+f(25,8)+f(24,9)+f(24,10)+f(23,11)+f(22,12)+f(22,13)+f(21,14)+f(20,15)+f(19,16)+f(19,17)+f(18,18)+f(17,19)+f(17,20)+f(16,21)+f(15,22)+f(14,23)+f(14,24)+f(13,25)+f(12,26)+f(12,27)+f(11,28)+f(10,29)+f(10,30)+f(9,31)+f(8,32)+f(7,33)+f(7,34)+f(6,35);
% %             37.5
%              array(4)=f(33,1)+f(32,2)+f(31,3)+f(30,4)+f(29,5)+f(28,6)+f(28,7)+f(27,8)+f(26,9)+f(25,10)+f(24,11)+f(23,12)+f(22,13)+f(22,14)+f(21,15)+f(20,16)+f(18,17)+f(18,18)+f(17,19)+f(16,20)+f(15,21)+f(14,22)+f(14,23)+f(13,24)+f(12,25)+f(11,26)+f(10,27)+f(9,28)+f(8,29)+f(8,30)+f(7,31)+f(6,32)+f(5,33)+f(4,34)+f(3,35);
% %             45
%              array(5)=f(35,1)+f(34,2)+f(33,3)+f(32,4)+f(31,5)+f(30,6)+f(29,7)+f(28,8)+f(27,9)+f(26,10)+f(25,11)+f(24,12)+f(23,13)+f(22,14)+f(21,15)+f(20,16)+f(19,17)+f(18,18)+f(17,19)+f(16,20)+f(15,21)+f(14,22)+f(13,23)+f(12,24)+f(11,25)+f(10,26)+f(9,27)+f(8,28)+f(7,29)+f(6,30)+f(5,31)+f(4,32)+f(3,33)+f(2,34)+f(1,35);
% %             52.5
%              array(6)=f(35,3)+f(34,4)+f(33,5)+f(32,6)+f(31,7)+f(30,8)+f(29,8)+f(28,9)+f(27,10)+f(26,11)+f(25,12)+f(24,13)+f(23,14)+f(22,14)+f(21,15)+f(20,16)+f(19,17)+f(18,18)+f(17,19)+f(16,20)+f(15,21)+f(14,22)+f(13,22)+f(12,23)+f(11,24)+f(10,25)+f(9,26)+f(8,27)+f(7,28)+f(6,28)+f(5,29)+f(4,30)+f(3,31)+f(2,32)+f(1,33);
% %             60
%              array(7)=f(1,30)+f(2,29)+f(3,29)+f(4,28)+f(5,27)+f(6,26)+f(7,26)+f(8,25)+f(9,24)+f(10,24)+f(11,23)+f(12,22)+f(13,22)+f(14,21)+f(15,20)+f(16,19)+f(17,19)+f(18,18)+f(19,17)+f(20,17)+f(21,16)+f(22,15)+f(23,14)+f(24,14)+f(25,13)+f(26,12)+f(27,12)+f(28,11)+f(29,10)+f(30,10)+f(31,9)+f(32,8)+f(33,7)+f(34,7)+f(35,6);
% %             67.5
%              array(8)=f(35,9)+f(34,9)+f(33,10)+f(32,10)+f(31,11)+f(30,12)+f(29,12)+f(28,13)+f(27,13)+f(26,14)+f(25,14)+f(24,15)+f(23,15)+f(22,16)+f(21,16)+f(20,17)+f(19,17)+f(18,18)+f(17,19)+f(16,19)+f(15,20)+f(14,20)+f(13,21)+f(12,21)+f(11,22)+f(10,22)+f(9,23)+f(8,23)+f(7,24)+f(6,24)+f(5,25)+f(4,26)+f(3,26)+f(2,27)+f(1,27);
% %             75
%              array(9)=f(1,24)+f(2,24)+f(3,23)+f(4,23)+f(5,22)+f(6,22)+f(7,22)+f(8,21)+f(9,21)+f(10,21)+f(11,20)+f(12,20)+f(13,20)+f(14,19)+f(15,19)+f(16,19)+f(17,18)+f(18,18)+f(19,18)+f(20,17)+f(21,17)+f(22,17)+f(23,16)+f(24,16)+f(25,16)+f(26,15)+f(27,15)+f(28,15)+f(29,14)+f(30,14)+f(31,14)+f(32,13)+f(33,13)+f(34,12)+f(35,12);
            %82.5
%              array(10)=f(1,21)+f(2,21)+f(3,21)+f(4,21)+f(5,20)+f(6,20)+f(7,20)+f(8,20)+f(9,20)+f(10,19)+f(11,19)+f(12,19)+f(13,19)+f(14,19)+f(15,19)+f(16,18)+f(17,18)+f(18,18)+f(19,18)+f(20,18)+f(21,17)+f(22,17)+f(23,17)+f(24,17)+f(25,17)+f(26,17)+f(27,16)+f(28,16)+f(29,16)+f(30,16)+f(31,16)+f(32,15)+f(33,15)+f(34,15)+f(35,15);
%             
%              %90
%              array(11)=f(1,18)+f(2,18)+f(3,18)+f(4,18)+f(5,18)+f(6,18)+f(7,18)+f(8,18)+f(9,18)+f(10,18)+f(11,18)+f(12,18)+f(13,18)+f(14,18)+f(15,18)+f(16,18)+f(17,18)+f(18,18)+f(19,18)+f(20,18)+f(21,18)+f(22,18)+f(23,18)+f(24,18)+f(25,18)+f(26,18)+f(27,18)+f(28,18)+f(29,18)+f(30,18)+f(31,18)+f(32,18)+f(33,13)+f(34,18)+f(35,18);
            
            %97.5
             array(12)=f(15,24)+f(15,25)+f(15,26)+f(15,27)+f(15,28)+f(15,29)+f(15,30)+f(15,31)+f(15,32)+f(15,33)+f(15,34)+f(15,35) ...
             +f(16,20)+f(16,21)+f(16,22)+f(16,23)+f(16,24)+f(16,25)+f(16,26)+f(16,27)+f(16,28)+f(16,29)+f(16,30)+f(16,31)+f(16,32)+f(16,33)+f(16,34)+f(16,35) ...
             +f(17,17)+f(17,18)+f(17,19)+f(17,20)+f(17,21)+f(17,22)+f(17,23)+f(17,24)+f(17,25)+f(17,26)+f(17,27)+f(17,28)+f(17,29)+f(17,30)+f(17,31)+f(17,32)+f(17,33)+f(17,34)+f(17,35) ...
             +f(18,15)+f(18,16)+f(18,17)+f(18,18)+f(18,19)+f(18,20)+f(18,21)+f(18,22)+f(18,23) ...
             +f(19,13)+f(19,14)+f(19,15)+f(19,16)+f(19,17)+f(19,18)+f(19,19) ...
             +f(20,11)+f(20,12)+f(20,13)+f(20,14)+f(20,15)+f(20,16) ...
             +f(21,10)+f(21,11)+f(21,12)+f(21,13)+f(21,14) ...
             +f(22,8)+f(22,9)+f(22,10)+f(22,11)+f(22,12) ...
             +f(23,7)+f(23,8)+f(23,9)+f(23,10)+f(24,6)+f(24,7)+f(24,8)+f(24,9)+f(25,5)+f(25,6)+f(25,7)+f(26,4)+f(26,5)+f(26,6)+f(27,4)+f(27,5)+f(27,6)+f(28,3)+f(28,4)+f(28,5) ...
             +f(29,2)+f(29,3)+f(29,4)+f(30,2)+f(30,3)+f(30,4)+f(31,2)+f(31,3)+f(31,4)+f(32,1)+f(32,2)+f(32,3)+f(33,1)+f(33,2)+f(33,3)+f(34,1)+f(34,2)+f(34,3)+f(35,1)+f(35,2)+f(35,3);
            %105
             array(13)=f(14,30)+f(14,31)+f(14,32)+f(14,33)+f(14,34)+f(14,35)+f(15,24)+f(15,25)+f(15,26)+f(15,27)+f(15,28)+f(15,29)+f(15,30)+f(15,31)+f(15,32)+f(15,33)+f(15,34)+f(15,35) ...
             +f(16,20)+f(16,21)+f(16,22)+f(16,23)+f(16,24)+f(16,25)+f(16,26)+f(16,27)+f(16,28)+f(16,29)+f(16,30)+f(16,31)+f(16,32)+f(16,33)+f(16,34)+f(16,35) ...
             +f(17,17)+f(17,18)+f(17,19)+f(17,20)+f(17,21)+f(17,22) ...
             +f(18,15)+f(18,16)+f(18,17)+f(18,18)+f(18,19)+f(18,20)+f(18,21)+f(18,22) ...
             +f(19,14)+f(19,15)+f(19,16)+f(19,17)+f(19,18)+f(19,19) ...
             +f(20,12)+f(20,13)+f(20,14)+f(20,15)+f(20,16) ...
             +f(21,11)+f(21,12)+f(21,13)+f(21,14) ...
             +f(22,10)+f(22,11)+f(22,12)+f(22,13) ...
             +f(23,8)+f(23,9)+f(23,10)+f(23,11)+f(24,7)+f(24,8)+f(24,9)+f(24,10)+f(25,6)+f(25,7)+f(25,8)+f(25,9) ...
             +f(26,5)+f(26,6)+f(26,7)+f(27,5)+f(27,6)+f(27,7)+f(28,4)+f(28,5)+f(28,6)+f(29,4)+f(29,5)+f(29,6)+f(30,3)+f(30,4)+f(30,5) ...
             +f(31,3)+f(31,4)+f(31,5)+f(32,3)+f(32,4)+f(32,5)+f(33,2)+f(33,3)+f(33,4)+f(34,2)+f(34,3)+f(34,4)+f(35,2)+f(35,3)+f(35,4);
            %112.5
             array(14)=f(13,30)+f(13,31)+f(13,32)+f(13,33)+f(13,34)+f(13,35)+f(14,25)+f(14,26)+f(14,27)+f(14,28)+f(14,29)+f(14,30)+f(14,31)+f(14,32)+f(14,33)+f(14,34)+f(14,35) ...
             +f(15,23)+f(15,24)+f(15,25)+f(15,26)+f(15,27)+f(15,28)+f(15,29)+f(15,30)+f(15,31)+f(15,32)+f(15,33)+f(15,34)+f(15,35) ...
             +f(16,19)+f(16,20)+f(16,21)+f(16,22)+f(16,23)+f(16,24)+f(16,25)+f(16,26)+f(16,27)+f(16,28) ...
             +f(17,17)+f(17,18)+f(17,19)+f(17,20)+f(17,21)+f(17,22)+f(17,23)+f(18,15)+f(18,16)+f(18,17)+f(18,18)+f(18,19)+f(18,20)+f(18,21) ...
             +f(19,13)+f(19,14)+f(19,15)+f(19,16)+f(19,17)+f(19,18) ...
             +f(20,12)+f(20,13)+f(20,14)+f(20,15)+f(20,16) ...
             +f(21,11)+f(21,12)+f(21,13)+f(21,14) ...
             +f(22,10)+f(22,11)+f(22,12)+f(23,9)+f(23,10)+f(23,11)+f(24,8)+f(24,9)+f(24,10)+f(25,7)+f(25,8)+f(25,9)+f(26,6)+f(26,7)+f(26,8)+f(27,6)+f(27,7)+f(27,8) ...
             +f(28,5)+f(28,6)+f(28,7)+f(29,4)+f(29,5)+f(29,6)+f(30,4)+f(30,5)+f(30,6)+f(31,3)+f(31,4)+f(31,5)+f(32,3)+f(32,4)+f(32,5)+f(33,3)+f(33,4)+f(33,5)+f(34,3)+f(34,4)+f(34,5)+f(35,3)+f(35,4)+f(35,5);
            %120
             array(15)=f(11,32)+f(11,33)+f(11,34)+f(11,35)+f(12,29)+f(12,30)+f(12,31)+f(12,32)+f(12,33)+f(12,34)+f(12,35) ...
             +f(13,26)+f(13,27)+f(13,28)+f(13,29)+f(13,30)+f(13,31)+f(13,32)+f(13,33)+f(13,34)+f(13,35) ...
             +f(14,24)+f(14,25)+f(14,26)+f(14,27)+f(14,28)+f(14,29)+f(14,30)+f(14,31) ...
             +f(15,22)+f(15,23)+f(15,24)+f(15,25)+f(15,26)+f(15,27)+f(15,28) ...
             +f(16,19)+f(16,20)+f(16,21)+f(16,22)+f(16,23)+f(16,24) ...
             +f(17,17)+f(17,18)+f(17,19)+f(17,20)+f(17,21)+f(17,22)+f(18,16)+f(18,17)+f(18,18)+f(18,19)+f(18,20) ...
             +f(19,15)+f(19,16)+f(19,17)+f(19,18) ...
             +f(20,14)+f(20,15)+f(20,16) ...
             +f(21,13)+f(21,14)+f(21,15)+f(22,11)+f(22,12)+f(22,13)+f(22,14)+f(23,10)+f(23,11)+f(23,12)+f(23,13)+f(24,9)+f(24,10)+f(24,11)+f(24,12) ...
             +f(25,9)+f(25,10)+f(25,11)+f(26,8)+f(26,9)+f(26,10)+f(27,7)+f(27,8)+f(27,9)+f(28,7)+f(28,8)+f(28,9)+f(29,6)+f(29,7)+f(29,8)+f(30,6)+f(30,7)+f(30,8)+f(31,5)+f(31,6)+f(31,7) ...
             +f(32,5)+f(32,6)+f(32,7)+f(33,5)+f(33,6)+f(33,7)+f(34,5)+f(34,6)+f(34,7)+f(35,5)+f(35,6)+f(35,7);
            %127.5
             array(16)=f(9,34)+f(9,35)+f(10,31)+f(10,32)+f(10,33)+f(10,34)+f(10,35)+f(11,29)+f(11,30)+f(11,31)+f(11,32)+f(11,33)+f(11,34)+f(11,35) ...
             +f(12,26)+f(12,27)+f(12,28)+f(12,29)+f(12,30)+f(12,31)+f(12,32)+f(12,33) ...
             +f(13,24)+f(13,25)+f(13,26)+f(13,27)+f(13,28)+f(13,29) ...
             +f(14,22)+f(14,23)+f(14,24)+f(14,25)+f(14,26)+f(14,27) ...
             +f(15,21)+f(15,22)+f(15,23)+f(15,24) ...
             +f(16,19)+f(16,20)+f(16,21)+f(16,22)+f(16,23) ...
             +f(17,18)+f(17,19)+f(17,20)+f(17,21)+f(18,16)+f(18,17)+f(18,18)+f(18,19)+f(18,20) ...
             +f(19,15)+f(19,16)+f(19,17)+f(19,18) ...
             +f(20,14)+f(20,15)+f(20,16)+f(21,13)+f(21,14)+f(21,15)+f(22,12)+f(22,13)+f(22,14)+f(23,11)+f(23,12)+f(23,13)+f(24,11)+f(24,12)+f(24,13) ...
             +f(25,10)+f(25,11)+f(25,12)+f(26,9)+f(26,10)+f(26,11)+f(27,9)+f(27,10)+f(27,11)+f(28,8)+f(28,9)+f(28,10)+f(29,8)+f(29,9)+f(29,10) ...
             +f(30,7)+f(30,8)+f(30,9)+f(31,7)+f(31,8)+f(31,9)+f(32,7)+f(32,8)+f(32,9)+f(33,7)+f(33,8)+f(33,9)+f(34,7)+f(34,8)+f(34,9)+f(35,7)+f(35,8)+f(35,9);
            %135
             array(17)=f(7,33)+f(7,34)+f(7,35)+f(8,31)+f(8,32)+f(8,33)+f(8,34)+f(8,35) ...
             +f(9,29)+f(9,30)+f(9,31)+f(9,32)+f(9,33)+f(9,34)+f(9,35) ...
             +f(10,27)+f(10,28)+f(10,29)+f(10,30)+f(10,31)+f(10,32)+f(10,33)+f(11,26)+f(11,27)+f(11,28)+f(11,29)+f(11,30) ...
             +f(12,24)+f(12,25)+f(12,26)+f(12,27)+f(12,28) ...
             +f(13,23)+f(13,24)+f(13,25)+f(13,26) ...
             +f(14,22)+f(14,23)+f(14,24)+f(14,25) ...
             +f(15,20)+f(15,21)+f(15,22)+f(15,23) ...
             +f(16,19)+f(16,20)+f(16,21)+f(16,22)+f(17,18)+f(17,19)+f(17,20)+f(17,21)+f(18,17)+f(18,18)+f(18,19) ...
             +f(19,16)+f(19,17)+f(19,18)+f(20,15)+f(20,16)+f(20,17)+f(21,14)+f(21,15)+f(21,16)+f(22,13)+f(22,14)+f(22,15) ...
             +f(23,13)+f(23,14)+f(23,15)+f(24,12)+f(24,13)+f(24,14)+f(25,11)+f(25,12)+f(25,13)+f(26,11)+f(26,12)+f(26,13) ...
             +f(27,10)+f(27,11)+f(27,12)+f(28,10)+f(28,11)+f(28,12)+f(29,10)+f(29,11)+f(29,12)+f(30,9)+f(30,10)+f(30,11) ...
             +f(31,9)+f(31,10)+f(31,11)+f(32,9)+f(32,10)+f(32,11)+f(33,9)+f(33,10)+f(33,11)+f(34,9)+f(34,10)+f(34,11)+f(35,9)+f(35,10)+f(35,11);
            %142.5
             array(18)=f(5,35)+f(6,33)+f(6,34)+f(6,35) ...
             +f(7,31)+f(7,32)+f(7,33)+f(7,34)+f(7,35)+f(8,29)+f(8,30)+f(8,31)+f(8,32)+f(8,33)+f(8,34) ...
             +f(9,27)+f(9,28)+f(9,29)+f(9,30)+f(9,31)+f(9,32) ...
             +f(10,26)+f(10,27)+f(10,28)+f(10,29)+f(10,30)+f(11,25)+f(11,26)+f(11,27)+f(11,28) ...
             +f(12,24)+f(12,25)+f(12,26) ...
             +f(13,22)+f(13,23)+f(13,24)+f(13,25) ...
             +f(14,21)+f(14,22)+f(14,23)+f(14,24) ...
             +f(15,20)+f(15,21)+f(15,22)+f(16,19)+f(16,20)+f(16,21)+f(17,18)+f(17,19)+f(17,20)+f(18,17)+f(18,18)+f(18,19) ...
             +f(19,16)+f(19,17)+f(19,18)+f(20,15)+f(20,16)+f(20,17)+f(21,15)+f(21,16)+f(21,17)+f(22,14)+f(22,15)+f(22,16) ...
             +f(23,13)+f(23,14)+f(23,15)+f(24,13)+f(24,14)+f(24,15)+f(25,12)+f(25,13)+f(25,14)+f(26,12)+f(26,13)+f(26,14) ...
             +f(27,12)+f(27,13)+f(27,14)+f(28,11)+f(28,12)+f(28,13)+f(29,11)+f(29,12)+f(29,13)+f(30,11)+f(30,12)+f(30,13) ...
             +f(31,11)+f(31,12)+f(31,13)+f(32,11)+f(32,12)+f(32,13)+f(33,11)+f(33,12)+f(33,13)+f(34,11)+f(34,12)+f(34,13)+f(35,11)+f(35,12)+f(35,13);
            %150
             array(19)=f(3,35)+f(4,33)+f(4,34)+f(4,35)+f(5,32)+f(5,33)+f(5,34)+f(5,35)+f(6,30)+f(6,31)+f(6,32)+f(6,33)+f(6,34) ...
             +f(7,28)+f(7,29)+f(7,30)+f(7,31)+f(7,32)+f(8,27)+f(8,28)+f(8,29)+f(8,30)+f(8,31) ...
             +f(9,26)+f(9,27)+f(9,28)+f(9,29) ...
             +f(10,24)+f(10,25)+f(10,26)+f(10,27)+f(10,23)+f(11,24)+f(11,25)+f(11,26) ...
             +f(12,22)+f(12,23)+f(12,24)+f(12,25) ...
             +f(13,22)+f(13,23)+f(13,24) ...
             +f(14,20)+f(14,21)+f(14,22)+f(15,19)+f(15,20)+f(15,11)+f(16,19)+f(16,20)+f(16,11)+f(17,18)+f(17,19)+f(17,20) ...
             +f(18,17)+f(18,18)+f(18,19)+f(19,16)+f(19,17)+f(19,18)+f(20,16)+f(20,17)+f(20,18)+f(21,15)+f(21,16)+f(21,17) ...
             +f(22,15)+f(22,16)+f(22,17)+f(23,14)+f(23,15)+f(23,16)+f(24,14)+f(24,15)+f(24,16)+f(25,13)+f(25,14)+f(25,15) ...
             +f(26,13)+f(26,14)+f(26,15)+f(27,13)+f(27,14)+f(27,15)+f(28,12)+f(28,13)+f(28,14)+f(29,12)+f(29,13)+f(29,14) ...
             +f(30,12)+f(30,13)+f(30,14)+f(31,12)+f(31,13)+f(31,14)+f(32,12)+f(32,13)+f(32,14)+f(33,12)+f(33,13)+f(33,14) ...
             +f(34,13)+f(34,14)+f(34,15)+f(35,13)+f(35,14)+f(35,15);
            %157.5
             array(20)=f(3,34)+f(3,35)+f(4,33)+f(4,34)+f(4,35)+f(5,31)+f(5,32)+f(5,33)+f(6,29)+f(6,30)+f(6,31) ...
             +f(7,28)+f(7,29)+f(7,30)+f(8,26)+f(8,27)+f(8,28) ...
             +f(9,25)+f(9,26)+f(9,27) ...
             +f(10,24)+f(10,25)+f(10,26)+f(11,23)+f(11,24)+f(11,25) ...
             +f(12,22)+f(12,23)+f(12,24) ...
             +f(13,21)+f(13,22)+f(13,23)+f(14,20)+f(14,21)+f(14,22)+f(15,19)+f(15,20)+f(15,21)+f(16,19)+f(16,20)+f(16,21) ...;
             +f(17,18)+f(17,19)+f(17,20)+f(18,17)+f(18,18)+f(18,19)+f(19,17)+f(19,18)+f(19,19)+f(20,16)+f(20,17)+f(20,18) ...
             +f(21,16)+f(21,17)+f(21,18)+f(22,15)+f(22,16)+f(22,17)+f(23,15)+f(23,16)+f(23,17)+f(24,15)+f(24,16)+f(24,17) ...
             +f(25,15)+f(25,16)+f(25,17)+f(26,14)+f(26,15)+f(26,16)+f(27,14)+f(27,15)+f(27,16)+f(28,14)+f(28,15)+f(28,16) ...
             +f(29,14)+f(29,15)+f(29,16)+f(30,14)+f(30,15)+f(30,16)+f(31,14)+f(31,15)+f(31,16)+f(32,14)+f(32,15)+f(32,16) ...
             +f(33,14)+f(33,15)+f(33,16)+f(34,14)+f(34,15)+f(34,16)+f(26,15)+f(26,16)+f(26,17);
            %165
             array(21)=f(1,35)+f(2,33)+f(2,34)+f(2,35)+f(3,31)+f(3,32)+f(3,33)+f(3,34)+f(3,35)+f(4,30)+f(4,31)+f(4,32)+f(4,33)+f(4,34) ...
             +f(5,29)+f(5,30)+f(5,31)+f(5,32)+f(6,28)+f(6,29)+f(6,30) ...
             +f(7,26)+f(7,27)+f(7,28)+f(7,29)+f(8,25)+f(8,26)+f(8,27)+f(8,28) ...
             +f(9,24)+f(9,25)+f(9,26)+f(9,27) ...
             +f(10,23)+f(10,24)+f(10,25)+f(11,22)+f(11,23)+f(11,24) ...
             +f(12,21)+f(12,22)+f(12,23)+f(13,20)+f(13,21)+f(13,22)+f(14,20)+f(14,21)+f(14,22)+f(15,19)+f(15,20)+f(15,21) ...
             +f(16,18)+f(16,19)+f(16,20)+f(17,18)+f(17,19)+f(17,20)+f(18,17)+f(18,18)+f(18,19)+f(19,16)+f(19,17)+f(19,18) ...
             +f(20,16)+f(20,17)+f(20,18)+f(21,15)+f(21,16)+f(21,17)+f(22,15)+f(22,16)+f(22,17)+f(23,14)+f(23,15)+f(23,16) ...
             +f(24,14)+f(24,15)+f(24,16)+f(25,14)+f(25,15)+f(25,16)+f(26,14)+f(26,16)+f(26,16)+f(27,14)+f(27,15)+f(27,16) ...
             +f(28,14)+f(28,15)+f(28,16)+f(29,14)+f(29,15)+f(29,16)+f(30,14)+f(30,15)+f(30,16)+f(31,14)+f(31,15)+f(31,16) ...
             +f(32,14)+f(32,15)+f(32,16)+f(33,14)+f(33,15)+f(33,16)+f(34,14)+f(34,15)+f(34,16)+f(35,15)+f(35,16)+f(35,17);
       
                
             [x1,y1]=max(array);
             totaltemp(m,n)=abs(x1/5);
             direction(m,n)=y1;
           end
        end
        h1 = fspecial('average',20);
        I3=round(filter2(h,totaltemp));
%          I4=uint8(totaltemp-I3)*2;
         I4=uint8(totaltemp);
%          figure(4);
%          imshow(I4);
         I5=zeros(162,162);
         for m=15:148
             for n=15:148
                if (I4(m,n)-I4(m,n-2))>0 && I4(m,n)-I4(m,n+2)>0
                   I5(m,n)=I4(m,n);                
                end
                
                 if (I4(m,n)-I4(m-2,n-2))>0 && I4(m,n)-I4(m+2,n+2)>0
                   I5(m,n)=I4(m,n);                
                 end
                
                  if (I4(m,n)-I4(m-2,n+2))>0 && I4(m,n)-I4(m+2,n-2)>0
                   I5(m,n)=I4(m,n);                
                end
                 
             end
         end
