# Supplementary material for: Palmprint recognition based on principal line features
Source: PeerJ Comput Sci. 2025 Aug 18;11:e3109. doi: 10.7717/peerj-cs.3109 (PMC12453761; doi:10.7717/peerj-cs.3109)
Supplement: Supplemental Information 1 [file peerj-cs-11-3109-s001.zip › WLE/leftfilter2.m]

function [I5]=newfilter(image,i,j)
newimage=zeros(162,162);
newimage=image;
h = fspecial('average',10);
I2=round(filter2(h,newimage));

temp=zeros(162,162);
%temp=newimage;
temp=I2-newimage;
%       figure;imshow(uint8(temp)*10)

totaltemp=zeros(162,162);
f=zeros(35,35);
array=zeros(21,1);
%temp(13:140,13:140)=image;
direction=zeros(162,162);
for m=18:145
    for n=18:145
        f=temp(m-17:m+17,n-17:n+17);
        
        %15
        array(1)=f(24,1)+f(24,2)+f(23,3)+f(23,4)+f(22,5)+f(22,6)+f(22,7)+f(21,8)+f(21,9)+f(21,10)+f(20,11)+f(20,12)+f(20,13)+f(19,14)+f(19,15)+f(19,16)+f(18,17)+f(18,18)+f(18,19)+f(17,20)+f(17,21)+f(17,22)+f(16,23)+f(16,24)+f(16,25)+f(15,26)+f(15,27)+f(15,28)+f(14,29)+f(14,30)+f(14,31)+f(13,32)+f(13,33)+f(12,34)+f(12,35);
        %22.5
        array(2)=f(27,1)+f(27,2)+f(26,3)+f(26,4)+f(25,5)+f(24,6)+f(24,7)+f(23,8)+f(23,9)+f(22,10)+f(22,11)+f(21,12)+f(21,13)+f(20,14)+f(20,15)+f(19,16)+f(19,17)+f(18,18)+f(17,19)+f(17,20)+f(16,21)+f(16,22)+f(15,23)+f(15,24)+f(14,25)+f(14,26)+f(13,27)+f(13,28)+f(12,29)+f(12,30)+f(11,31)+f(10,32)+f(10,33)+f(9,34)+f(9,35);
        %             30
        array(3)=f(30,1)+f(29,2)+f(29,3)+f(28,4)+f(27,5)+f(26,6)+f(26,7)+f(25,8)+f(24,9)+f(24,10)+f(23,11)+f(22,12)+f(22,13)+f(21,14)+f(20,15)+f(19,16)+f(19,17)+f(18,18)+f(17,19)+f(17,20)+f(16,21)+f(15,22)+f(14,23)+f(14,24)+f(13,25)+f(12,26)+f(12,27)+f(11,28)+f(10,29)+f(10,30)+f(9,31)+f(8,32)+f(7,33)+f(7,34)+f(6,35);
        %             37.5
        array(4)=f(33,1)+f(32,2)+f(31,3)+f(30,4)+f(29,5)+f(28,6)+f(28,7)+f(27,8)+f(26,9)+f(25,10)+f(24,11)+f(23,12)+f(22,13)+f(22,14)+f(21,15)+f(20,16)+f(18,17)+f(18,18)+f(17,19)+f(16,20)+f(15,21)+f(14,22)+f(14,23)+f(13,24)+f(12,25)+f(11,26)+f(10,27)+f(9,28)+f(8,29)+f(8,30)+f(7,31)+f(6,32)+f(5,33)+f(4,34)+f(3,35);
        %             45
        array(5)=f(35,1)+f(34,2)+f(33,3)+f(32,4)+f(31,5)+f(30,6)+f(29,7)+f(28,8)+f(27,9)+f(26,10)+f(25,11)+f(24,12)+f(23,13)+f(22,14)+f(21,15)+f(20,16)+f(19,17)+f(18,18)+f(17,19)+f(16,20)+f(15,21)+f(14,22)+f(13,23)+f(12,24)+f(11,25)+f(10,26)+f(9,27)+f(8,28)+f(7,29)+f(6,30)+f(5,31)+f(4,32)+f(3,33)+f(2,34)+f(1,35);
        %             52.5
        array(6)=f(35,3)+f(34,4)+f(33,5)+f(32,6)+f(31,7)+f(30,8)+f(29,8)+f(28,9)+f(27,10)+f(26,11)+f(25,12)+f(24,13)+f(23,14)+f(22,14)+f(21,15)+f(20,16)+f(19,17)+f(18,18)+f(17,19)+f(16,20)+f(15,21)+f(14,22)+f(13,22)+f(12,23)+f(11,24)+f(10,25)+f(9,26)+f(8,27)+f(7,28)+f(6,28)+f(5,29)+f(4,30)+f(3,31)+f(2,32)+f(1,33);
        %             60
        array(7)=f(1,30)+f(2,29)+f(3,29)+f(4,28)+f(5,27)+f(6,26)+f(7,26)+f(8,25)+f(9,24)+f(10,24)+f(11,23)+f(12,22)+f(13,22)+f(14,21)+f(15,20)+f(16,19)+f(17,19)+f(18,18)+f(19,17)+f(20,17)+f(21,16)+f(22,15)+f(23,14)+f(24,14)+f(25,13)+f(26,12)+f(27,12)+f(28,11)+f(29,10)+f(30,10)+f(31,9)+f(32,8)+f(33,7)+f(34,7)+f(35,6);
        %             67.5
        array(8)=f(35,9)+f(34,9)+f(33,10)+f(32,10)+f(31,11)+f(30,12)+f(29,12)+f(28,13)+f(27,13)+f(26,14)+f(25,14)+f(24,15)+f(23,15)+f(22,16)+f(21,16)+f(20,17)+f(19,17)+f(18,18)+f(17,19)+f(16,19)+f(15,20)+f(14,20)+f(13,21)+f(12,21)+f(11,22)+f(10,22)+f(9,23)+f(8,23)+f(7,24)+f(6,24)+f(5,25)+f(4,26)+f(3,26)+f(2,27)+f(1,27);
        %             75
        array(9)=f(1,24)+f(2,24)+f(3,23)+f(4,23)+f(5,22)+f(6,22)+f(7,22)+f(8,21)+f(9,21)+f(10,21)+f(11,20)+f(12,20)+f(13,20)+f(14,19)+f(15,19)+f(16,19)+f(17,18)+f(18,18)+f(19,18)+f(20,17)+f(21,17)+f(22,17)+f(23,16)+f(24,16)+f(25,16)+f(26,15)+f(27,15)+f(28,15)+f(29,14)+f(30,14)+f(31,14)+f(32,13)+f(33,13)+f(34,12)+f(35,12);
        %82.5
        array(10)=f(1,21)+f(2,21)+f(3,21)+f(4,21)+f(5,20)+f(6,20)+f(7,20)+f(8,20)+f(9,20)+f(10,19)+f(11,19)+f(12,19)+f(13,19)+f(14,19)+f(15,19)+f(16,18)+f(17,18)+f(18,18)+f(19,18)+f(20,18)+f(21,17)+f(22,17)+f(23,17)+f(24,17)+f(25,17)+f(26,17)+f(27,16)+f(28,16)+f(29,16)+f(30,16)+f(31,16)+f(32,15)+f(33,15)+f(34,15)+f(35,15);
        
        %90
        array(11)=f(1,18)+f(2,18)+f(3,18)+f(4,18)+f(5,18)+f(6,18)+f(7,18)+f(8,18)+f(9,18)+f(10,18)+f(11,18)+f(12,18)+f(13,18)+f(14,18)+f(15,18)+f(16,18)+f(17,18)+f(18,18)+f(19,18)+f(20,18)+f(21,18)+f(22,18)+f(23,18)+f(24,18)+f(25,18)+f(26,18)+f(27,18)+f(28,18)+f(29,18)+f(30,18)+f(31,18)+f(32,18)+f(33,13)+f(34,18)+f(35,18);
        
        %97.5
        array(12)=f(1,15)+f(2,15)+f(3,15)+f(4,15)+f(5,16)+f(6,16)+f(7,16)+f(8,16)+f(9,16)+f(10,17)+f(11,17)+f(12,17)+f(13,17)+f(14,17)+f(15,17)+f(16,18)+f(17,18)+f(18,18)+f(19,18)+f(20,18)+f(21,19)+f(22,19)+f(23,19)+f(24,19)+f(25,19)+f(26,19)+f(27,20)+f(28,20)+f(29,20)+f(30,20)+f(31,20)+f(32,21)+f(33,21)+f(34,21)+f(35,21);
        
        [x1,y1]=max(array);
        totaltemp(m,n)=abs(x1/5);
        direction(m,n)=y1;
    end
end
h1 = fspecial('average',20);
I3=round(filter2(h,totaltemp));
%          I4=uint8(totaltemp-I3)*2;
I4=uint8(totaltemp);
%          figure(4);
%          imshow(I4);
I5=zeros(162,162);
for m=15:148
    for n=15:148
        if (I4(m,n)-I4(m,n-2))>0 && I4(m,n)-I4(m,n+2)>0
            I5(m,n)=I4(m,n);
        end
        
        if (I4(m,n)-I4(m-2,n-2))>0 && I4(m,n)-I4(m+2,n+2)>0
            I5(m,n)=I4(m,n);
        end
        
        if (I4(m,n)-I4(m-2,n+2))>0 && I4(m,n)-I4(m+2,n-2)>0
            I5(m,n)=I4(m,n);
        end
        
    end
end
