# Supplementary material for: Palmprint recognition based on principal line features
Source: PeerJ Comput Sci. 2025 Aug 18;11:e3109. doi: 10.7717/peerj-cs.3109 (PMC12453761; doi:10.7717/peerj-cs.3109)
Supplement: Supplemental Information 1 [file peerj-cs-11-3109-s001.zip › WLE/rightfilter.m]

function [I5]=rightfilter(image,i,j)
        newimage=zeros(162,162);
        newimage=image;
        h = fspecial('average',10);
        I2=round(filter2(h,newimage));
      
        temp=zeros(162,162);
        %temp=newimage;
        temp=I2-newimage;
%       figure;imshow(uint8(temp)*10)
        
        totaltemp=zeros(162,162);
        f=zeros(35,35);
        array=zeros(21,1);
        %temp(13:140,13:140)=image;
        direction=zeros(162,162);
        for m=18:145 
            for n=18:145
            f=temp(m-17:m+17,n-17:n+17);
     
            %15
             array(1)=f(35,33)+f(34,31)+f(34,32)+f(34,33)+f(33,29)+f(33,30)+f(33,31)+f(33,32)+f(33,33)+f(32,28)+f(32,29)+f(32,30)+f(32,31)+f(32,32) ...
             +f(31,27)+f(31,28)+f(31,29)+f(31,30)+f(30,26)+f(30,27)+f(30,28) ...
             +f(29,24)+f(29,25)+f(29,26)+f(29,27)+f(28,25)+f(28,26)+f(28,27)+f(28,28) ...
             +f(27,23)+f(27,24)+f(27,25)+f(27,26) ...
             +f(26,22)+f(26,23)+f(26,24)+f(25,21)+f(25,22)+f(25,23) ...
             +f(24,20)+f(24,21)+f(24,22)+f(23,19)+f(23,20)+f(23,21)+f(22,19)+f(22,20)+f(22,21)+f(21,18)+f(21,19)+f(21,20) ...
             +f(20,17)+f(20,18)+f(20,19)+f(19,17)+f(19,18)+f(19,19)+f(18,16)+f(18,17)+f(18,18)+f(17,16)+f(17,17)+f(17,18) ...
             +f(16,16)+f(16,17)+f(16,18)+f(15,15)+f(15,16)+f(15,17)+f(14,15)+f(14,16)+f(14,17)+f(13,15)+f(13,16)+f(13,17) ...
             +f(12,15)+f(12,16)+f(12,17)+f(11,14)+f(11,15)+f(11,16)+f(10,14)+f(10,15)+f(10,16)+f(9,14)+f(9,15)+f(9,16) ...
             +f(8,14)+f(8,15)+f(8,16)+f(7,14)+f(7,15)+f(7,16)+f(6,14)+f(6,15)+f(6,16)+f(5,14)+f(5,15)+f(5,16) ...
             +f(4,14)+f(4,15)+f(4,16)+f(3,14)+f(3,15)+f(3,16)+f(2,15)+f(2,16)+f(2,17);

            %22.5 
             array(2)=f(33,33)+f(33,34)+f(33,35)+f(32,31)+f(32,32)+f(32,33)+f(32,34)+f(32,35)+f(31,29)+f(31,30)+f(31,31) ...
             +f(30,28)+f(30,29)+f(30,30)+f(29,26)+f(29,27)+f(29,28) ...
             +f(28,25)+f(28,26)+f(28,27) ...
             +f(27,24)+f(27,25)+f(27,26)+f(26,23)+f(26,24)+f(26,25) ...
             +f(25,22)+f(25,23)+f(25,24) ...
             +f(24,21)+f(24,22)+f(24,23)+f(23,20)+f(23,21)+f(23,22)+f(22,19)+f(22,20)+f(22,21)+f(21,19)+f(21,20)+f(21,21) ...
             +f(20,18)+f(20,19)+f(20,20)+f(19,17)+f(19,18)+f(19,19)+f(18,17)+f(18,18)+f(18,19)+f(17,16)+f(17,17)+f(17,18) ...
             +f(16,16)+f(16,17)+f(16,18)+f(15,15)+f(15,16)+f(15,17)+f(14,15)+f(14,16)+f(14,17)+f(13,15)+f(13,16)+f(13,17) ...
             +f(12,15)+f(12,16)+f(12,17)+f(11,14)+f(11,15)+f(11,16)+f(10,14)+f(10,15)+f(10,16)+f(9,14)+f(9,15)+f(9,16) ...
             +f(8,14)+f(8,15)+f(8,16)+f(7,14)+f(7,15)+f(7,16)+f(6,14)+f(6,15)+f(6,16)+f(5,14)+f(5,15)+f(5,16) ...
             +f(4,14)+f(4,15)+f(4,16)+f(3,14)+f(3,15)+f(3,16)+f(10,15)+f(10,16)+f(10,17);

%             30
             array(3)=f(33,35)+f(32,33)+f(32,34)+f(32,35)+f(31,32)+f(31,33)+f(31,34)+f(31,35)+f(30,30)+f(30,31)+f(30,32)+f(30,33)+f(30,34) ...
             +f(29,28)+f(29,29)+f(29,30)+f(29,31)+f(29,32)+f(28,27)+f(28,28)+f(28,29)+f(28,30)+f(28,31) ...
             +f(27,26)+f(27,27)+f(27,28)+f(27,29) ...
             +f(26,24)+f(26,25)+f(26,26)+f(26,27)+f(26,23)+f(25,24)+f(25,25)+f(25,26) ...
             +f(24,22)+f(24,23)+f(24,24)+f(24,25) ...
             +f(23,22)+f(23,23)+f(23,24) ...
             +f(22,20)+f(22,21)+f(22,22)+f(21,19)+f(21,20)+f(21,11)+f(20,19)+f(20,20)+f(20,11)+f(19,18)+f(19,19)+f(19,20) ...
             +f(18,17)+f(18,18)+f(18,19)+f(17,16)+f(17,17)+f(17,18)+f(16,16)+f(16,17)+f(16,18)+f(15,15)+f(15,16)+f(15,17) ...
             +f(14,15)+f(14,16)+f(14,17)+f(13,14)+f(13,15)+f(13,16)+f(12,14)+f(12,15)+f(12,16)+f(11,13)+f(11,14)+f(11,15) ...
             +f(10,13)+f(10,14)+f(10,15)+f(9,13)+f(9,14)+f(9,15)+f(8,12)+f(8,13)+f(8,14)+f(7,12)+f(7,13)+f(7,14) ...
             +f(6,12)+f(6,13)+f(6,14)+f(5,12)+f(5,13)+f(5,14)+f(4,12)+f(4,13)+f(4,14)+f(3,12)+f(3,13)+f(3,14) ...
             +f(2,13)+f(2,14)+f(2,15)+f(1,13)+f(1,14)+f(1,15);

%             37.5
             array(4)=f(31,35)+f(30,33)+f(30,34)+f(30,35) ...
             +f(29,31)+f(29,32)+f(29,33)+f(29,34)+f(29,35)+f(28,29)+f(28,30)+f(28,31)+f(28,32)+f(28,33)+f(28,34) ...
             +f(27,27)+f(27,28)+f(27,29)+f(27,30)+f(27,31)+f(27,32) ...
             +f(26,26)+f(26,27)+f(26,28)+f(26,29)+f(26,30)+f(25,25)+f(25,26)+f(25,27)+f(25,28) ...
             +f(24,24)+f(24,25)+f(24,26) ...
             +f(23,22)+f(23,23)+f(23,24)+f(23,25) ...
             +f(22,21)+f(22,22)+f(22,23)+f(22,24) ...
             +f(21,20)+f(21,21)+f(21,22)+f(20,19)+f(20,20)+f(20,21)+f(19,18)+f(19,19)+f(19,20)+f(18,17)+f(18,18)+f(18,19) ...
             +f(17,16)+f(17,17)+f(17,18)+f(16,15)+f(16,16)+f(16,17)+f(15,15)+f(15,16)+f(15,17)+f(14,14)+f(14,15)+f(14,16) ...
             +f(13,13)+f(13,14)+f(13,15)+f(12,13)+f(12,14)+f(12,15)+f(11,12)+f(11,13)+f(11,14)+f(10,12)+f(10,13)+f(10,14) ...
             +f(9,12)+f(9,13)+f(9,14)+f(8,11)+f(8,12)+f(8,13)+f(7,11)+f(7,12)+f(7,13)+f(6,11)+f(6,12)+f(6,13) ...
             +f(5,11)+f(5,12)+f(5,13)+f(4,11)+f(4,12)+f(4,13)+f(3,11)+f(3,12)+f(3,13)+f(2,11)+f(2,12)+f(2,13)+f(1,11)+f(1,12)+f(1,13);

%             45
             array(5)=f(29,33)+f(29,34)+f(29,35)+f(28,31)+f(28,32)+f(28,33)+f(28,34)+f(28,35) ...
             +f(27,29)+f(27,30)+f(27,31)+f(27,32)+f(27,33)+f(27,34)+f(27,35) ...
             +f(26,27)+f(26,28)+f(26,29)+f(26,30)+f(26,31)+f(26,32)+f(26,33)+f(25,26)+f(25,27)+f(25,28)+f(25,29)+f(25,30) ...
             +f(24,24)+f(24,25)+f(24,26)+f(24,27)+f(24,28) ...
             +f(23,23)+f(23,24)+f(23,25)+f(23,26) ...
             +f(22,22)+f(22,23)+f(22,24)+f(22,25) ...
             +f(21,20)+f(21,21)+f(21,22)+f(21,23) ...
             +f(20,19)+f(20,20)+f(20,21)+f(20,22)+f(19,18)+f(19,19)+f(19,20)+f(19,21)+f(18,17)+f(18,18)+f(18,19) ...
             +f(17,16)+f(17,17)+f(17,18)+f(16,15)+f(16,16)+f(16,17)+f(15,14)+f(15,15)+f(15,16)+f(14,13)+f(14,14)+f(14,15) ...
             +f(13,13)+f(13,14)+f(13,15)+f(12,12)+f(12,13)+f(12,14)+f(11,11)+f(11,12)+f(11,13)+f(10,11)+f(10,12)+f(10,13) ...
             +f(9,10)+f(9,11)+f(9,12)+f(8,10)+f(8,11)+f(8,12)+f(7,10)+f(7,11)+f(7,12)+f(6,9)+f(6,10)+f(6,11) ...
             +f(5,9)+f(5,10)+f(5,11)+f(4,9)+f(4,10)+f(4,11)+f(3,9)+f(3,10)+f(3,11)+f(2,9)+f(2,10)+f(2,11)+f(1,9)+f(1,10)+f(1,11);

%             52.5
             array(6)=f(27,34)+f(27,35)+f(26,31)+f(26,32)+f(26,33)+f(26,34)+f(26,35)+f(25,29)+f(25,30)+f(25,31)+f(25,32)+f(25,33)+f(25,34)+f(25,35) ...
             +f(24,26)+f(24,27)+f(24,28)+f(24,29)+f(24,30)+f(24,31)+f(24,32)+f(24,33) ...
             +f(23,24)+f(23,25)+f(23,26)+f(23,27)+f(23,28)+f(23,29) ...
             +f(22,22)+f(22,23)+f(22,24)+f(22,25)+f(22,26)+f(22,27) ...
             +f(21,21)+f(21,22)+f(21,23)+f(21,24) ...
             +f(20,19)+f(20,20)+f(20,21)+f(20,22)+f(20,23) ...
             +f(19,18)+f(19,19)+f(19,20)+f(19,21)+f(18,16)+f(18,17)+f(18,18)+f(18,19)+f(18,20) ...
             +f(17,15)+f(17,16)+f(17,17)+f(17,18) ...
             +f(16,14)+f(16,15)+f(16,16)+f(15,13)+f(15,14)+f(15,15)+f(14,12)+f(14,13)+f(14,14)+f(13,11)+f(13,12)+f(13,13)+f(12,11)+f(12,12)+f(12,13) ...
             +f(11,10)+f(11,11)+f(11,12)+f(10,9)+f(10,10)+f(10,11)+f(9,9)+f(9,10)+f(9,11)+f(8,8)+f(8,9)+f(8,10)+f(7,8)+f(7,9)+f(7,10) ...
             +f(6,7)+f(6,8)+f(6,9)+f(5,7)+f(5,8)+f(5,9)+f(4,7)+f(4,8)+f(4,9)+f(3,7)+f(3,8)+f(3,9)+f(2,7)+f(2,8)+f(2,9)+f(1,7)+f(1,8)+f(1,9);

%             60
             array(7)=f(25,32) + f(25,33) + f(25,34) + f(25,35) + f(24,29) + f(24,30) + f(24,31) + f(24,32) + f(24,33) + f(24,34) + f(24,35) + ...
            f(23,26) + f(23,27) + f(23,28) + f(23,29) + f(23,30) + f(23,31) + f(23,32) + f(23,33) + f(23,34) + f(23,35) + ...
            f(22,24) + f(22,25) + f(22,26) + f(22,27) + f(22,28) + f(22,29) + f(22,30) + f(22,31) + ...
            f(21,22) + f(21,23) + f(21,24) + f(21,25) + f(21,26) + f(21,27) + f(21,28) + ...
            f(20,17) + f(20,18) + f(20,19) + f(20,20) + f(20,21) + f(20,22) + ...
            f(19,17) + f(19,18) + f(19,19) + f(19,20) + ...
            f(18,17) + f(18,18) + f(18,19) + ...
            f(17,17) + f(17,18) + f(17,19) + f(17,20) + f(17,21) + f(17,22) + f(16,14) + f(16,15) + f(16,16) + f(16,17) + f(16,18) + ...
            f(15,13) + f(15,14) + f(15,15) + f(14,13) + f(14,14) + f(14,15) + f(13,11) + f(13,12) + f(13,13) + f(13,14) + f(12,9) + f(12,10) + f(12,11) + f(12,12) + ...
            f(11,9) + f(11,10) + f(11,11) + f(10,8) + f(10,9) + f(10,10) + f(9,7) + f(9,8) + f(9,9) + f(8,7) + f(8,8) + f(8,9) + f(7,6) + f(7,7) + f(7,8) + f(6,6) + f(6,7) + f(6,8) + f(5,5) + f(5,6) + f(5,7) + ...
            f(4,5) + f(4,6) + f(4,7) + f(3,5) + f(3,6) + f(3,7) + f(2,5) + f(2,6) + f(2,7) + f(1,5) + f(1,6) + f(1,7);
%             67.5
             array(8)=f(23,30)+f(23,31)+f(23,32)+f(23,33)+f(23,34)+f(23,35)+f(22,25)+f(22,26)+f(22,27)+f(22,28)+f(22,29)+f(22,30)+f(22,31)+f(22,32)+f(22,33)+f(22,34)+f(22,35) ...
             +f(21,23)+f(21,24)+f(21,25)+f(21,26)+f(21,27)+f(21,28)+f(21,29)+f(21,30)+f(21,31)+f(21,32)+f(21,33)+f(21,34)+f(21,35) ...
             +f(20,19)+f(20,20)+f(20,21)+f(20,22)+f(20,23)+f(20,24)+f(20,25)+f(20,26)+f(20,27)+f(20,28) ...
             +f(19,17)+f(19,18)+f(19,19)+f(19,20)+f(19,21)+f(19,22)+f(19,23)+f(18,15)+f(18,16)+f(18,17)+f(18,18)+f(18,19)+f(18,20)+f(18,21) ...
             +f(17,13)+f(17,14)+f(17,15)+f(17,16)+f(17,17)+f(17,18) ...
             +f(16,12)+f(16,13)+f(16,14)+f(16,15)+f(16,16) ...
             +f(15,11)+f(15,12)+f(15,13)+f(15,14) ...
             +f(14,10)+f(14,11)+f(14,12)+f(13,9)+f(13,10)+f(13,11)+f(12,8)+f(12,9)+f(12,10)+f(11,7)+f(11,8)+f(11,9)+f(10,6)+f(10,7)+f(10,8)+f(9,6)+f(9,7)+f(9,8) ...
             +f(8,5)+f(8,6)+f(8,7)+f(7,4)+f(7,5)+f(7,6)+f(6,4)+f(6,5)+f(6,6)+f(5,3)+f(5,4)+f(5,5)+f(4,3)+f(4,4)+f(4,5)+f(3,3)+f(3,4)+f(3,5)+f(2,3)+f(2,4)+f(2,5)+f(1,3)+f(1,4)+f(1,5);
%             75
             array(9)=f(22,30)+f(22,31)+f(22,32)+f(22,33)+f(22,34)+f(22,35)+f(21,24)+f(21,25)+f(21,26)+f(21,27)+f(21,28)+f(21,29)+f(21,30)+f(21,31)+f(21,32)+f(21,33)+f(21,34)+f(21,35) ...
             +f(20,20)+f(20,21)+f(20,22)+f(20,23)+f(20,24)+f(20,25)+f(20,26)+f(20,27)+f(20,28)+f(20,29)+f(20,30)+f(20,31)+f(20,32)+f(20,33)+f(20,34)+f(20,35) ...
             +f(19,17)+f(19,18)+f(19,19)+f(19,20)+f(19,21)+f(19,22) ...
             +f(18,15)+f(18,16)+f(18,17)+f(18,18)+f(18,19)+f(18,20)+f(18,21)+f(18,22) ...
             +f(17,14)+f(17,15)+f(17,16)+f(17,17)+f(17,18)+f(17,19) ...
             +f(16,12)+f(16,13)+f(16,14)+f(16,15)+f(16,16) ...
             +f(15,11)+f(15,12)+f(15,13)+f(15,14) ...
             +f(14,10)+f(14,11)+f(14,12)+f(14,13) ...
             +f(13,8)+f(13,9)+f(13,10)+f(13,11)+f(12,7)+f(12,8)+f(12,9)+f(12,10)+f(11,6)+f(11,7)+f(11,8)+f(11,9) ...
             +f(10,5)+f(10,6)+f(10,7)+f(9,5)+f(9,6)+f(9,7)+f(8,4)+f(8,5)+f(8,6)+f(7,4)+f(7,5)+f(7,6)+f(6,3)+f(6,4)+f(6,5) ...
             +f(5,3)+f(5,4)+f(5,5)+f(4,3)+f(4,4)+f(4,5)+f(3,2)+f(3,3)+f(3,4)+f(2,2)+f(2,3)+f(2,4)+f(1,2)+f(1,3)+f(1,4);

            %82.5
             array(10)=f(21,24) + f(21,25) + f(21,26) + f(21,27) + f(21,28) + f(21,29) + f(21,30) + f(21,31) + f(21,32) + f(21,33) + f(21,34) + f(21,35) ...
             + f(20,20) + f(20,21) + f(20,22) + f(20,23) + f(20,24) + f(20,25) + f(20,26) + f(20,27) + f(20,28) + f(20,29) + f(20,30) + f(20,31) + f(20,32) + f(20,33) + f(20,34) + f(20,35) ...
             + f(19,17) + f(19,18) + f(19,19) + f(19,20) + f(19,21) + f(19,22) + f(19,23) + f(19,24) + f(19,25) + f(19,26) + f(19,27) + f(19,28) + f(19,29) + f(19,30) + f(19,31) + f(19,32) + f(19,33) + f(19,34) + f(19,35) ...
             + f(18,15) + f(18,16) + f(18,17) + f(18,18) + f(18,19) + f(18,20) + f(18,21) + f(18,22) + f(18,23) ...
             + f(17,13) + f(17,14) + f(17,15) + f(17,16) + f(17,17) + f(17,18) + f(17,19) ...
             + f(16,11) + f(16,12) + f(16,13) + f(16,14) + f(16,15) + f(16,16) ...
             + f(15,10) + f(15,11) + f(15,12) + f(15,13) + f(15,14) ...
             + f(14,8) + f(14,9) + f(14,10) + f(14,11) + f(14,12) ...
             + f(13,7) + f(13,8) + f(13,9) + f(13,10) + f(12,6) + f(12,7) + f(12,8) + f(12,9) + f(11,5) + f(11,6) + f(11,7) + f(10,4) + f(10,5) + f(10,6) + f(9,4) + f(9,5) + f(9,6) + f(8,3) + f(8,4) + f(8,5) ...
             + f(7,2) + f(7,3) + f(7,4) + f(6,2) + f(6,3) + f(6,4) + f(5,2) + f(5,3) + f(5,4) + f(4,1) + f(4,2) + f(4,3) + f(3,1) + f(3,2) + f(3,3) + f(2,1) + f(2,2) + f(2,3) + f(1,1) + f(1,2) + f(1,3);

            
%              %90
%              array(11)=f(1,18)+f(2,18)+f(3,18)+f(4,18)+f(5,18)+f(6,18)+f(7,18)+f(8,18)+f(9,18)+f(10,18)+f(11,18)+f(12,18)+f(13,18)+f(14,18)+f(15,18)+f(16,18)+f(17,18)+f(18,18)+f(19,18)+f(20,18)+f(21,18)+f(22,18)+f(23,18)+f(24,18)+f(25,18)+f(26,18)+f(27,18)+f(28,18)+f(29,18)+f(30,18)+f(31,18)+f(32,18)+f(33,13)+f(34,18)+f(35,18);
%             
%             %97.5
%              array(12)=f(1,15)+f(2,15)+f(3,15)+f(4,15)+f(5,16)+f(6,16)+f(7,16)+f(8,16)+f(9,16)+f(10,17)+f(11,17)+f(12,17)+f(13,17)+f(14,17)+f(15,17)+f(16,18)+f(17,18)+f(18,18)+f(19,18)+f(20,18)+f(21,19)+f(22,19)+f(23,19)+f(24,19)+f(25,19)+f(26,19)+f(27,20)+f(28,20)+f(29,20)+f(30,20)+f(31,20)+f(32,21)+f(33,21)+f(34,21)+f(35,21);
%             %105
%              array(13)=f(1,12)+f(2,12)+f(3,13)+f(4,13)+f(5,14)+f(6,14)+f(7,14)+f(8,15)+f(9,15)+f(10,15)+f(11,16)+f(12,16)+f(13,16)+f(14,17)+f(15,17)+f(16,17)+f(17,18)+f(18,18)+f(19,18)+f(20,19)+f(21,19)+f(22,19)+f(23,20)+f(24,20)+f(25,20)+f(26,21)+f(27,21)+f(28,21)+f(29,22)+f(30,22)+f(31,22)+f(32,23)+f(33,23)+f(34,24)+f(35,24);
%             %112.5
%              array(14)=f(1,9)+f(2,9)+f(3,10)+f(4,10)+f(5,11)+f(6,12)+f(7,12)+f(8,13)+f(9,13)+f(10,14)+f(11,14)+f(12,15)+f(13,15)+f(14,16)+f(15,16)+f(16,17)+f(17,17)+f(18,18)+f(19,18)+f(20,19)+f(21,20)+f(22,20)+f(23,21)+f(24,21)+f(25,22)+f(26,22)+f(27,23)+f(28,23)+f(29,24)+f(30,24)+f(31,25)+f(32,26)+f(33,26)+f(34,27)+f(35,27);
%             %120
%              array(15)=f(1,6)+f(2,7)+f(3,7)+f(4,8)+f(5,9)+f(6,10)+f(7,10)+f(8,11)+f(9,12)+f(10,12)+f(11,13)+f(12,14)+f(13,14)+f(14,15)+f(15,16)+f(16,17)+f(17,17)+f(18,18)+f(19,19)+f(20,19)+f(21,20)+f(22,21)+f(23,22)+f(24,22)+f(25,23)+f(26,24)+f(27,24)+f(28,25)+f(29,26)+f(30,26)+f(31,27)+f(32,28)+f(33,29)+f(34,29)+f(35,30);
%             %127.5
%              array(16)=f(1,3)+f(2,4)+f(3,5)+f(4,6)+f(5,7)+f(6,8)+f(7,8)+f(8,9)+f(9,10)+f(10,11)+f(11,12)+f(12,13)+f(13,14)+f(14,14)+f(15,15)+f(16,16)+f(17,17)+f(18,18)+f(19,19)+f(20,20)+f(21,21)+f(22,22)+f(23,22)+f(24,23)+f(25,24)+f(26,25)+f(27,26)+f(28,27)+f(29,28)+f(30,28)+f(31,29)+f(32,30)+f(33,31)+f(34,32)+f(35,33);
%             %135
%              array(17)=f(1,1)+f(2,2)+f(3,3)+f(4,4)+f(5,5)+f(6,6)+f(7,7)+f(8,8)+f(9,9)+f(10,10)+f(11,11)+f(12,12)+f(13,13)+f(14,14)+f(15,15)+f(16,16)+f(17,17)+f(18,18)+f(19,19)+f(20,20)+f(21,21)+f(22,22)+f(23,23)+f(24,24)+f(25,25)+f(26,26)+f(27,27)+f(28,28)+f(29,29)+f(30,30)+f(31,31)+f(32,32)+f(33,33)+f(34,34)+f(35,35);
%             %142.5
%              array(18)=f(3,1)+f(4,2)+f(5,3)+f(6,4)+f(7,5)+f(8,6)+f(8,7)+f(9,8)+f(10,9)+f(11,10)+f(12,11)+f(13,12)+f(14,13)+f(14,14)+f(15,15)+f(16,16)+f(17,17)+f(18,18)+f(19,19)+f(20,20)+f(21,21)+f(22,22)+f(22,23)+f(23,24)+f(24,25)+f(25,26)+f(26,27)+f(27,28)+f(28,29)+f(28,30)+f(29,31)+f(30,32)+f(31,33)+f(32,34)+f(33,35);
%             %150
%              array(19)=f(6,1)+f(7,2)+f(7,3)+f(8,4)+f(9,5)+f(10,6)+f(10,7)+f(11,8)+f(12,9)+f(12,10)+f(13,11)+f(14,12)+f(14,13)+f(15,14)+f(16,15)+f(17,16)+f(17,17)+f(18,18)+f(19,19)+f(19,20)+f(20,21)+f(21,22)+f(22,23)+f(22,24)+f(23,25)+f(24,26)+f(24,27)+f(25,28)+f(26,29)+f(26,30)+f(27,31)+f(28,32)+f(29,33)+f(29,34)+f(30,35);
%             %157.5
%              array(20)=f(9,1)+f(9,2)+f(10,3)+f(10,4)+f(11,5)+f(12,6)+f(12,7)+f(13,8)+f(13,9)+f(14,10)+f(14,11)+f(15,12)+f(15,13)+f(16,14)+f(16,15)+f(17,16)+f(17,17)+f(18,18)+f(19,19)+f(19,20)+f(20,21)+f(20,22)+f(21,23)+f(21,24)+f(22,25)+f(22,26)+f(23,27)+f(23,28)+f(24,29)+f(24,30)+f(25,31)+f(26,32)+f(26,33)+f(27,34)+f(27,35);
%             %165
%              array(21)=f(12,1)+f(12,2)+f(13,3)+f(13,4)+f(14,5)+f(14,6)+f(14,7)+f(15,8)+f(15,9)+f(16,10)+f(16,11)+f(16,12)+f(16,13)+f(17,14)+f(17,15)+f(17,16)+f(18,17)+f(18,18)+f(18,19)+f(19,20)+f(19,21)+f(19,22)+f(20,23)+f(20,24)+f(20,25)+f(21,26)+f(21,27)+f(21,28)+f(22,29)+f(22,30)+f(22,31)+f(23,32)+f(23,33)+f(24,34)+f(24,35);
            
       
                
             [x1,y1]=max(array);
             totaltemp(m,n)=abs(x1/5);
             direction(m,n)=y1;
           end
        end
        h1 = fspecial('average',20);
        I3=round(filter2(h,totaltemp));
%          I4=uint8(totaltemp-I3)*2;
         I4=uint8(totaltemp);
%          figure(4);
%          imshow(I4);
         I5=zeros(162,162);
         for m=15:148
             for n=15:148
                if (I4(m,n)-I4(m,n-2))>0 && I4(m,n)-I4(m,n+2)>0
                   I5(m,n)=I4(m,n);                
                end
                
                 if (I4(m,n)-I4(m-2,n-2))>0 && I4(m,n)-I4(m+2,n+2)>0
                   I5(m,n)=I4(m,n);                
                 end
                
                  if (I4(m,n)-I4(m-2,n+2))>0 && I4(m,n)-I4(m+2,n-2)>0
                   I5(m,n)=I4(m,n);                
                end
                 
             end
         end
%          figure(5);
%          imshow(uint8(I5));
         
%         writeimage=zeros(128,128);
%         writeimage=totaltemp(18:145,18:145);
%         energy=zeros(128,128);
%         energynew=zeros(128,128);
%         energy=double(writeimage);
% %         figure; imshow(energy);
%         energynew=double(I4(18:145,18:145));
%         d128=zeros(128,128);
%         d128=uint8(direction(18:145,18:145));
%         
%         
%        
%         
%         vectorall=zeros(1,128*128);
%         
% %         energynew=energy;
%         
%         vectorall=reshape(energynew,1,128*128);
%         
%         vectorall=sort(vectorall,'descend');
%         
%         TT=vectorall(2500);
%         
%         for m=1:128
%             for n=1:128
%                if energynew(m,n)<TT
%                    energynew(m,n)=0;
%                end
%                            
%             
%             end
%         end
%         
%         energynew(1:30,80:128)=0;
%         
%         
%         for m=1:128
%             for n=64:128
%                if d128(m,n)<13
%                    energynew(m,n)=0;
%                end
%                            
%             
%             end
%         end
%         
%         for m=1:128
%             for n=80:128
%                if d128(m,n)<=15
%                    energynew(m,n)=0;
%                end
%                            
%             
%             end
%         end
%         
%         
%          for m=1:128
%             for n=50:128
%                if d128(m,n)<=11
%                    energynew(m,n)=0;
%                end
%                            
%             
%             end
%          end
%         
%          
%           for m=1:128
%             for n=1:60
%                if d128(m,n)>=18
%                    energynew(m,n)=0;
%                end
%                            
%             
%             end
%           end
%         
%           for m=1:50
%             for n=1:128
%                if d128(m,n)<=10
%                    energynew(m,n)=0;
%                end
%                            
%             
%             end
%         end
%         
%         
%         
% %         
