# Supplementary material for: Palmprint recognition based on principal line features
Source: PeerJ Comput Sci. 2025 Aug 18;11:e3109. doi: 10.7717/peerj-cs.3109 (PMC12453761; doi:10.7717/peerj-cs.3109)
Supplement: Supplemental Information 1 [file peerj-cs-11-3109-s001.zip › WLE/rightfilter2.m]

function [I5]=newfilter(image,i,j)
newimage=zeros(162,162);
newimage=image;
h = fspecial('average',10);
I2=round(filter2(h,newimage));

temp=zeros(162,162);
%temp=newimage;
temp=I2-newimage;
%       figure;imshow(uint8(temp)*10)

totaltemp=zeros(162,162);
f=zeros(35,35);
array=zeros(21,1);
%temp(13:140,13:140)=image;
direction=zeros(162,162);
for m=18:145
    for n=18:145
        f=temp(m-17:m+17,n-17:n+17);
        %82.5
        array(10)=f(1,21)+f(2,21)+f(3,21)+f(4,21)+f(5,20)+f(6,20)+f(7,20)+f(8,20)+f(9,20)+f(10,19)+f(11,19)+f(12,19)+f(13,19)+f(14,19)+f(15,19)+f(16,18)+f(17,18)+f(18,18)+f(19,18)+f(20,18)+f(21,17)+f(22,17)+f(23,17)+f(24,17)+f(25,17)+f(26,17)+f(27,16)+f(28,16)+f(29,16)+f(30,16)+f(31,16)+f(32,15)+f(33,15)+f(34,15)+f(35,15);
        
        %90
        array(11)=f(1,18)+f(2,18)+f(3,18)+f(4,18)+f(5,18)+f(6,18)+f(7,18)+f(8,18)+f(9,18)+f(10,18)+f(11,18)+f(12,18)+f(13,18)+f(14,18)+f(15,18)+f(16,18)+f(17,18)+f(18,18)+f(19,18)+f(20,18)+f(21,18)+f(22,18)+f(23,18)+f(24,18)+f(25,18)+f(26,18)+f(27,18)+f(28,18)+f(29,18)+f(30,18)+f(31,18)+f(32,18)+f(33,13)+f(34,18)+f(35,18);
        
        %97.5
        array(12)=f(1,15)+f(2,15)+f(3,15)+f(4,15)+f(5,16)+f(6,16)+f(7,16)+f(8,16)+f(9,16)+f(10,17)+f(11,17)+f(12,17)+f(13,17)+f(14,17)+f(15,17)+f(16,18)+f(17,18)+f(18,18)+f(19,18)+f(20,18)+f(21,19)+f(22,19)+f(23,19)+f(24,19)+f(25,19)+f(26,19)+f(27,20)+f(28,20)+f(29,20)+f(30,20)+f(31,20)+f(32,21)+f(33,21)+f(34,21)+f(35,21);
        %105
        array(13)=f(1,12)+f(2,12)+f(3,13)+f(4,13)+f(5,14)+f(6,14)+f(7,14)+f(8,15)+f(9,15)+f(10,15)+f(11,16)+f(12,16)+f(13,16)+f(14,17)+f(15,17)+f(16,17)+f(17,18)+f(18,18)+f(19,18)+f(20,19)+f(21,19)+f(22,19)+f(23,20)+f(24,20)+f(25,20)+f(26,21)+f(27,21)+f(28,21)+f(29,22)+f(30,22)+f(31,22)+f(32,23)+f(33,23)+f(34,24)+f(35,24);
        %112.5
        array(14)=f(1,9)+f(2,9)+f(3,10)+f(4,10)+f(5,11)+f(6,12)+f(7,12)+f(8,13)+f(9,13)+f(10,14)+f(11,14)+f(12,15)+f(13,15)+f(14,16)+f(15,16)+f(16,17)+f(17,17)+f(18,18)+f(19,18)+f(20,19)+f(21,20)+f(22,20)+f(23,21)+f(24,21)+f(25,22)+f(26,22)+f(27,23)+f(28,23)+f(29,24)+f(30,24)+f(31,25)+f(32,26)+f(33,26)+f(34,27)+f(35,27);
        %120
        array(15)=f(1,6)+f(2,7)+f(3,7)+f(4,8)+f(5,9)+f(6,10)+f(7,10)+f(8,11)+f(9,12)+f(10,12)+f(11,13)+f(12,14)+f(13,14)+f(14,15)+f(15,16)+f(16,17)+f(17,17)+f(18,18)+f(19,19)+f(20,19)+f(21,20)+f(22,21)+f(23,22)+f(24,22)+f(25,23)+f(26,24)+f(27,24)+f(28,25)+f(29,26)+f(30,26)+f(31,27)+f(32,28)+f(33,29)+f(34,29)+f(35,30);
        %127.5
        array(16)=f(1,3)+f(2,4)+f(3,5)+f(4,6)+f(5,7)+f(6,8)+f(7,8)+f(8,9)+f(9,10)+f(10,11)+f(11,12)+f(12,13)+f(13,14)+f(14,14)+f(15,15)+f(16,16)+f(17,17)+f(18,18)+f(19,19)+f(20,20)+f(21,21)+f(22,22)+f(23,22)+f(24,23)+f(25,24)+f(26,25)+f(27,26)+f(28,27)+f(29,28)+f(30,28)+f(31,29)+f(32,30)+f(33,31)+f(34,32)+f(35,33);
        %135
        array(17)=f(1,1)+f(2,2)+f(3,3)+f(4,4)+f(5,5)+f(6,6)+f(7,7)+f(8,8)+f(9,9)+f(10,10)+f(11,11)+f(12,12)+f(13,13)+f(14,14)+f(15,15)+f(16,16)+f(17,17)+f(18,18)+f(19,19)+f(20,20)+f(21,21)+f(22,22)+f(23,23)+f(24,24)+f(25,25)+f(26,26)+f(27,27)+f(28,28)+f(29,29)+f(30,30)+f(31,31)+f(32,32)+f(33,33)+f(34,34)+f(35,35);
        %142.5
        array(18)=f(3,1)+f(4,2)+f(5,3)+f(6,4)+f(7,5)+f(8,6)+f(8,7)+f(9,8)+f(10,9)+f(11,10)+f(12,11)+f(13,12)+f(14,13)+f(14,14)+f(15,15)+f(16,16)+f(17,17)+f(18,18)+f(19,19)+f(20,20)+f(21,21)+f(22,22)+f(22,23)+f(23,24)+f(24,25)+f(25,26)+f(26,27)+f(27,28)+f(28,29)+f(28,30)+f(29,31)+f(30,32)+f(31,33)+f(32,34)+f(33,35);
        %150
        array(19)=f(6,1)+f(7,2)+f(7,3)+f(8,4)+f(9,5)+f(10,6)+f(10,7)+f(11,8)+f(12,9)+f(12,10)+f(13,11)+f(14,12)+f(14,13)+f(15,14)+f(16,15)+f(17,16)+f(17,17)+f(18,18)+f(19,19)+f(19,20)+f(20,21)+f(21,22)+f(22,23)+f(22,24)+f(23,25)+f(24,26)+f(24,27)+f(25,28)+f(26,29)+f(26,30)+f(27,31)+f(28,32)+f(29,33)+f(29,34)+f(30,35);
        %157.5
        array(20)=f(9,1)+f(9,2)+f(10,3)+f(10,4)+f(11,5)+f(12,6)+f(12,7)+f(13,8)+f(13,9)+f(14,10)+f(14,11)+f(15,12)+f(15,13)+f(16,14)+f(16,15)+f(17,16)+f(17,17)+f(18,18)+f(19,19)+f(19,20)+f(20,21)+f(20,22)+f(21,23)+f(21,24)+f(22,25)+f(22,26)+f(23,27)+f(23,28)+f(24,29)+f(24,30)+f(25,31)+f(26,32)+f(26,33)+f(27,34)+f(27,35);
        %165
        array(21)=f(12,1)+f(12,2)+f(13,3)+f(13,4)+f(14,5)+f(14,6)+f(14,7)+f(15,8)+f(15,9)+f(16,10)+f(16,11)+f(16,12)+f(16,13)+f(17,14)+f(17,15)+f(17,16)+f(18,17)+f(18,18)+f(18,19)+f(19,20)+f(19,21)+f(19,22)+f(20,23)+f(20,24)+f(20,25)+f(21,26)+f(21,27)+f(21,28)+f(22,29)+f(22,30)+f(22,31)+f(23,32)+f(23,33)+f(24,34)+f(24,35);
        
        [x1,y1]=max(array);
        totaltemp(m,n)=abs(x1/5);
        direction(m,n)=y1;
    end
end
h1 = fspecial('average',20);
I3=round(filter2(h,totaltemp));
%          I4=uint8(totaltemp-I3)*2;
I4=uint8(totaltemp);
%          figure(4);
%          imshow(I4);
I5=zeros(162,162);
for m=15:148
    for n=15:148
        if (I4(m,n)-I4(m,n-2))>0 && I4(m,n)-I4(m,n+2)>0
            I5(m,n)=I4(m,n);
        end
        
        if (I4(m,n)-I4(m-2,n-2))>0 && I4(m,n)-I4(m+2,n+2)>0
            I5(m,n)=I4(m,n);
        end
        
        if (I4(m,n)-I4(m-2,n+2))>0 && I4(m,n)-I4(m+2,n-2)>0
            I5(m,n)=I4(m,n);
        end
        
    end
end
