# Supplementary material for: Palmprint recognition based on principal line features
Source: PeerJ Comput Sci. 2025 Aug 18;11:e3109. doi: 10.7717/peerj-cs.3109 (PMC12453761; doi:10.7717/peerj-cs.3109)
Supplement: Supplemental Information 3 [file peerj-cs-11-3109-s003.zip]

Archive with 317 entries (271 files):
- LViT/
- LViT/.idea/
- LViT/.idea/Palm.iml
- LViT/.idea/inspectionProfiles/
- LViT/.idea/inspectionProfiles/Project_Default.xml
- LViT/.idea/inspectionProfiles/profiles_settings.xml
- LViT/.idea/misc.xml
- LViT/.idea/modules.xml
- LViT/.idea/vcs.xml
- LViT/.idea/workspace.xml
- LViT/__pycache__/
- LViT/__pycache__/config.cpython-35.pyc
- LViT/__pycache__/config.cpython-36.pyc
- LViT/__pycache__/config.cpython-37.pyc
- LViT/__pycache__/config.cpython-38.pyc
- LViT/__pycache__/config.cpython-39.pyc
- LViT/__pycache__/focal_loss.cpython-37.pyc
- LViT/calParameter.py
- LViT/checkpoint/
- LViT/config.py
- LViT/conformer_main.py
- LViT/data/
- LViT/data/__init__.py
- LViT/data/__pycache__/
- LViT/data/__pycache__/__init__.cpython-35.pyc
- LViT/data/__pycache__/__init__.cpython-36.pyc
- LViT/data/__pycache__/__init__.cpython-37.pyc
- LViT/data/__pycache__/__init__.cpython-38.pyc
- LViT/data/__pycache__/__init__.cpython-39.pyc
- LViT/data/__pycache__/dataset.cpython-35.pyc
- LViT/data/__pycache__/dataset.cpython-36.pyc
- LViT/data/__pycache__/dataset.cpython-37.pyc
- LViT/data/__pycache__/dataset.cpython-38.pyc
- LViT/data/__pycache__/dataset.cpython-39.pyc
- LViT/data/dataset.py
- LViT/experiments/
- LViT/experiments/save/
- LViT/experiments/save/ft_ImageNet_bs32_lr0.001_wd0.0001_210311_231039/
- LViT/experiments/save/ft_ImageNet_bs32_lr0.001_wd0.0001_210311_231039/checkpoints/
- LViT/experiments/save/ft_ImageNet_bs32_lr0.001_wd0.0001_210311_231039/config.json
- LViT/experiments/save/ft_ImageNet_bs32_lr0.001_wd0.0001_210311_231039/results/
- LViT/experiments/save/ft_ImageNet_bs32_lr0.001_wd0.0001_210312_124717/
- LViT/experiments/save/ft_ImageNet_bs32_lr0.001_wd0.0001_210312_124717/checkpoints/
- LViT/experiments/save/ft_ImageNet_bs32_lr0.001_wd0.0001_210312_124717/config.json
- LViT/experiments/save/ft_ImageNet_bs32_lr0.001_wd0.0001_210312_124717/results/
- LViT/experiments/save/ft_ImageNet_bs32_lr0.001_wd0.0001_210312_131035/
- LViT/experiments/save/ft_ImageNet_bs32_lr0.001_wd0.0001_210312_131035/checkpoints/
- LViT/experiments/save/ft_ImageNet_bs32_lr0.001_wd0.0001_210312_131035/config.json
- LViT/experiments/save/ft_ImageNet_bs32_lr0.001_wd0.0001_210312_131035/results/
- LViT/experiments/tb/
- LViT/experiments/tb/ft_ImageNet_bs32_lr0.001_wd0.0001_210311_231039/
- LViT/experiments/tb/ft_ImageNet_bs32_lr0.001_wd0.0001_210312_124717/
- LViT/experiments/tb/ft_ImageNet_bs32_lr0.001_wd0.0001_210312_131035/
- LViT/models/
- LViT/models/Conformer/
- LViT/models/Conformer/__init__.py
- LViT/models/Conformer/__pycache__/
- LViT/models/Conformer/__pycache__/__init__.cpython-39.pyc
- LViT/models/Conformer/__pycache__/conformer.cpython-39.pyc
- LViT/models/Conformer/__pycache__/models.cpython-39.pyc
- LViT/models/Conformer/__pycache__/vision_transformer.cpython-39.pyc
- LViT/models/Conformer/conformer.py
- LViT/models/Conformer/models.py
- LViT/models/Conformer/vision_transformer.py
- LViT/models/PVTv2/
- LViT/models/PVTv2/__init__.py
- LViT/models/PVTv2/__pycache__/
- LViT/models/PVTv2/__pycache__/__init__.cpython-39.pyc
- LViT/models/PVTv2/__pycache__/pvtv2.cpython-39.pyc
- LViT/models/PVTv2/pvtv2.py
- LViT/models/RVT/
- LViT/models/RVT/LICENSE
- LViT/models/RVT/README.md
- LViT/models/RVT/RVT.png
- LViT/models/RVT/__pycache__/
- LViT/models/RVT/__pycache__/robust_models.cpython-39.pyc
- LViT/models/RVT/datasets.py
- LViT/models/RVT/engine.py
- LViT/models/RVT/hubconf.py
- LViT/models/RVT/losses.py
- LViT/models/RVT/main.py
- LViT/models/RVT/requirements.txt
- LViT/models/RVT/robust_models.py
- LViT/models/RVT/samplers.py
- LViT/models/RVT/tox.ini
- LViT/models/RVT/utils.py
- LViT/models/ViT/
- LViT/models/ViT/ViT.py
- LViT/models/ViT/__init__.py
- LViT/models/ViT/__pycache__/
- LViT/models/ViT/__pycache__/__init__.cpython-39.pyc
- LViT/models/ViT/__pycache__/features.cpython-39.pyc
- LViT/models/ViT/__pycache__/helpers.cpython-39.pyc
- LViT/models/ViT/__pycache__/hub.cpython-39.pyc
- LViT/models/ViT/__pycache__/registry.cpython-39.pyc
- LViT/models/ViT/__pycache__/vit_new.cpython-39.pyc
- LViT/models/ViT/features.py
- LViT/models/ViT/helpers.py
- LViT/models/ViT/hub.py
- LViT/models/ViT/layers/
- LViT/models/ViT/layers/__init__.py
- LViT/models/ViT/layers/__pycache__/
- LViT/models/ViT/layers/__pycache__/__init__.cpython-39.pyc
- LViT/models/ViT/layers/__pycache__/activations.cpython-39.pyc
- LViT/models/ViT/layers/__pycache__/activations_jit.cpython-39.pyc
- LViT/models/ViT/layers/__pycache__/activations_me.cpython-39.pyc
- LViT/models/ViT/layers/__pycache__/adaptive_avgmax_pool.cpython-39.pyc
- LViT/models/ViT/layers/__pycache__/blur_pool.cpython-39.pyc
- LViT/models/ViT/layers/__pycache__/bottleneck_attn.cpython-39.pyc
- LViT/models/ViT/layers/__pycache__/cbam.cpython-39.pyc
- LViT/models/ViT/layers/__pycache__/classifier.cpython-39.pyc
- LViT/models/ViT/layers/__pycache__/cond_conv2d.cpython-39.pyc
- LViT/models/ViT/layers/__pycache__/config.cpython-39.pyc
- LViT/models/ViT/layers/__pycache__/conv2d_same.cpython-39.pyc
- LViT/models/ViT/layers/__pycache__/conv_bn_act.cpython-39.pyc
- LViT/models/ViT/layers/__pycache__/create_act.cpython-39.pyc
- LViT/models/ViT/layers/__pycache__/create_attn.cpython-39.pyc
- LViT/models/ViT/layers/__pycache__/create_conv2d.cpython-39.pyc
- LViT/models/ViT/layers/__pycache__/create_norm_act.cpython-39.pyc
- LViT/models/ViT/layers/__pycache__/drop.cpython-39.pyc
- LViT/models/ViT/layers/__pycache__/eca.cpython-39.pyc
- LViT/models/ViT/layers/__pycache__/evo_norm.cpython-39.pyc
- LViT/models/ViT/layers/__pycache__/gather_excite.cpython-39.pyc
- LViT/models/ViT/layers/__pycache__/global_context.cpython-39.pyc
- LViT/models/ViT/layers/__pycache__/halo_attn.cpython-39.pyc
- LViT/models/ViT/layers/__pycache__/helpers.cpython-39.pyc
- LViT/models/ViT/layers/__pycache__/inplace_abn.cpython-39.pyc
- LViT/models/ViT/layers/__pycache__/involution.cpython-39.pyc
- LViT/models/ViT/layers/__pycache__/lambda_layer.cpython-39.pyc
- LViT/models/ViT/layers/__pycache__/linear.cpython-39.pyc
- LViT/models/ViT/layers/__pycache__/mixed_conv2d.cpython-39.pyc
- LViT/models/ViT/layers/__pycache__/mlp.cpython-39.pyc
- LViT/models/ViT/layers/__pycache__/non_local_attn.cpython-39.pyc
- LViT/models/ViT/layers/__pycache__/norm.cpython-39.pyc
- LViT/models/ViT/layers/__pycache__/norm_act.cpython-39.pyc
- LViT/models/ViT/layers/__pycache__/padding.cpython-39.pyc
- LViT/models/ViT/layers/__pycache__/patch_embed.cpython-39.pyc
- LViT/models/ViT/layers/__pycache__/pool2d_same.cpython-39.pyc
- LViT/models/ViT/layers/__pycache__/selective_kernel.cpython-39.pyc
- LViT/models/ViT/layers/__pycache__/separable_conv.cpython-39.pyc
- LViT/models/ViT/layers/__pycache__/space_to_depth.cpython-39.pyc
- LViT/models/ViT/layers/__pycache__/split_attn.cpython-39.pyc
- LViT/models/ViT/layers/__pycache__/split_batchnorm.cpython-39.pyc
- LViT/models/ViT/layers/__pycache__/squeeze_excite.cpython-39.pyc
- LViT/models/ViT/layers/__pycache__/std_conv.cpython-39.pyc
- LViT/models/ViT/layers/__pycache__/swin_attn.cpython-39.pyc
- LViT/models/ViT/layers/__pycache__/test_time_pool.cpython-39.pyc
- LViT/models/ViT/layers/__pycache__/weight_init.cpython-39.pyc
- LViT/models/ViT/layers/activations.py
- LViT/models/ViT/layers/activations_jit.py
- LViT/models/ViT/layers/activations_me.py
- LViT/models/ViT/layers/adaptive_avgmax_pool.py
- LViT/models/ViT/layers/blur_pool.py
- LViT/models/ViT/layers/bottleneck_attn.py
- LViT/models/ViT/layers/cbam.py
- LViT/models/ViT/layers/classifier.py
- LViT/models/ViT/layers/cond_conv2d.py
- LViT/models/ViT/layers/config.py
- LViT/models/ViT/layers/conv2d_same.py
- LViT/models/ViT/layers/conv_bn_act.py
- LViT/models/ViT/layers/create_act.py
- LViT/models/ViT/layers/create_attn.py
- LViT/models/ViT/layers/create_conv2d.py
- LViT/models/ViT/layers/create_norm_act.py
- LViT/models/ViT/layers/drop.py
- LViT/models/ViT/layers/eca.py
- LViT/models/ViT/layers/evo_norm.py
- LViT/models/ViT/layers/gather_excite.py
- LViT/models/ViT/layers/global_context.py
- LViT/models/ViT/layers/halo_attn.py
- LViT/models/ViT/layers/helpers.py
- LViT/models/ViT/layers/inplace_abn.py
- LViT/models/ViT/layers/involution.py
- LViT/models/ViT/layers/lambda_layer.py
- LViT/models/ViT/layers/linear.py
- LViT/models/ViT/layers/median_pool.py
- LViT/models/ViT/layers/mixed_conv2d.py
- LViT/models/ViT/layers/mlp.py
- LViT/models/ViT/layers/non_local_attn.py
- LViT/models/ViT/layers/norm.py
- LViT/models/ViT/layers/norm_act.py
- LViT/models/ViT/layers/padding.py
- LViT/models/ViT/layers/patch_embed.py
- LViT/models/ViT/layers/pool2d_same.py
- LViT/models/ViT/layers/selective_kernel.py
- LViT/models/ViT/layers/separable_conv.py
- LViT/models/ViT/layers/space_to_depth.py
- LViT/models/ViT/layers/split_attn.py
- LViT/models/ViT/layers/split_batchnorm.py
- LViT/models/ViT/layers/squeeze_excite.py
- LViT/models/ViT/layers/std_conv.py
- LViT/models/ViT/layers/swin_attn.py
- LViT/models/ViT/layers/test_time_pool.py
- LViT/models/ViT/layers/weight_init.py
- LViT/models/ViT/registry.py
- LViT/models/ViT/vit_new.py
- LViT/models/__pycache__/
- LViT/models/__pycache__/AlexNet.cpython-35.pyc
- LViT/models/__pycache__/AlexNet.cpython-36.pyc
- LViT/models/__pycache__/AlexNet.cpython-37.pyc
- LViT/models/__pycache__/BasicModule.cpython-35.pyc
- LViT/models/__pycache__/BasicModule.cpython-36.pyc
- LViT/models/__pycache__/BasicModule.cpython-37.pyc
- LViT/models/__pycache__/GhostNet.cpython-37.pyc
- LViT/models/__pycache__/MobileNetV2.cpython-35.pyc
- LViT/models/__pycache__/MobileNetV2.cpython-37.pyc
- LViT/models/__pycache__/MobileNetV3.cpython-37.pyc
- LViT/models/__pycache__/MobileNet_V3.cpython-37.pyc
- LViT/models/__pycache__/RegNetX.cpython-37.pyc
- LViT/models/__pycache__/RegNetY.cpython-37.pyc
- LViT/models/__pycache__/Resnet34.cpython-35.pyc
- LViT/models/__pycache__/Resnet34.cpython-36.pyc
- LViT/models/__pycache__/Resnet_CL.cpython-35.pyc
- LViT/models/__pycache__/Resnet_CL.cpython-36.pyc
- LViT/models/__pycache__/Resnet_CL.cpython-37.pyc
- LViT/models/__pycache__/Resnet_Mine.cpython-35.pyc
- LViT/models/__pycache__/Resnext101.cpython-37.pyc
- LViT/models/__pycache__/SPPResnet.cpython-35.pyc
- LViT/models/__pycache__/SPPResnet.cpython-37.pyc
- LViT/models/__pycache__/ViTcheckpoint.cpython-37.pyc
- LViT/models/__pycache__/ViTconfig.cpython-37.pyc
- LViT/models/__pycache__/ViTmodel.cpython-37.pyc
- LViT/models/__pycache__/ViTutils.cpython-37.pyc
- LViT/models/__pycache__/adder.cpython-37.pyc
- LViT/models/__pycache__/inceptionresnetv2.cpython-35.pyc
- LViT/models/__pycache__/inceptionresnetv2.cpython-36.pyc
- LViT/models/__pycache__/inceptionresnetv2.cpython-37.pyc
- LViT/models/__pycache__/inceptionv4.cpython-35.pyc
- LViT/models/__pycache__/inceptionv4.cpython-36.pyc
- LViT/models/__pycache__/inceptionv4.cpython-37.pyc
- LViT/models/__pycache__/resnet20_AdderNet.cpython-37.pyc
- LViT/models/__pycache__/resnet50_AdderNet.cpython-37.pyc
- LViT/models/__pycache__/resnext.cpython-35.pyc
- LViT/models/__pycache__/resnext.cpython-36.pyc
- LViT/models/__pycache__/resnext.cpython-37.pyc
- LViT/models/__pycache__/senet.cpython-35.pyc
- LViT/models/__pycache__/senet.cpython-36.pyc
- LViT/models/__pycache__/senet.cpython-37.pyc
- LViT/models/__pycache__/shufflenetv2.cpython-37.pyc
- LViT/models/__pycache__/spp_layer.cpython-35.pyc
- LViT/models/__pycache__/spp_layer.cpython-37.pyc
- LViT/models/__pycache__/xception.cpython-35.pyc
- LViT/models/__pycache__/xception.cpython-36.pyc
- LViT/models/__pycache__/xception.cpython-37.pyc
- LViT/pth_tar/
- LViT/pvtv2_main.py
- LViT/pycls/
- LViT/pycls/__init__.py
- LViT/pycls/__pycache__/
- LViT/pycls/__pycache__/__init__.cpython-37.pyc
- LViT/pycls/core/
- LViT/pycls/core/__init__.py
- LViT/pycls/core/__pycache__/
- LViT/pycls/core/__pycache__/__init__.cpython-37.pyc
- LViT/pycls/core/__pycache__/config.cpython-37.pyc
- LViT/pycls/core/__pycache__/configX.cpython-37.pyc
- LViT/pycls/core/config.py
- LViT/pycls/core/configX.py
- LViT/pycls/core/configY.py
- LViT/pycls/core/losses.py
- LViT/pycls/core/model_builder.py
- LViT/pycls/core/optimizer.py
- LViT/pycls/datasets/
- LViT/pycls/datasets/__init__.py
- LViT/pycls/datasets/cifar10.py
- LViT/pycls/datasets/imagenet.py
- LViT/pycls/datasets/loader.py
- LViT/pycls/datasets/paths.py
- LViT/pycls/datasets/transforms.py
- LViT/pycls/models/
- LViT/pycls/models/__init__.py
- LViT/pycls/models/__pycache__/
- LViT/pycls/models/__pycache__/__init__.cpython-37.pyc
- LViT/pycls/models/__pycache__/anynet.cpython-37.pyc
- LViT/pycls/models/anynet.py
- LViT/pycls/models/effnet.py
- LViT/pycls/models/regnet.py
- LViT/pycls/models/resnet.py
- LViT/pycls/utils/
- LViT/pycls/utils/__init__.py
- LViT/pycls/utils/__pycache__/
- LViT/pycls/utils/__pycache__/__init__.cpython-37.pyc
- LViT/pycls/utils/__pycache__/distributed.cpython-37.pyc
- LViT/pycls/utils/__pycache__/io.cpython-37.pyc
- LViT/pycls/utils/__pycache__/logging.cpython-37.pyc
- LViT/pycls/utils/__pycache__/net.cpython-37.pyc
- LViT/pycls/utils/benchmark.py
- LViT/pycls/utils/checkpoint.py
- LViT/pycls/utils/distributed.py
- LViT/pycls/utils/error_handler.py
- LViT/pycls/utils/io.py
- LViT/pycls/utils/logging.py
- LViT/pycls/utils/lr_policy.py
- LViT/pycls/utils/meters.py
- LViT/pycls/utils/metrics.py
- LViT/pycls/utils/multiprocessing.py
- LViT/pycls/utils/net.py
- LViT/pycls/utils/plotting.py
- LViT/pycls/utils/timer.py
- LViT/rvt_main.py
[truncated: 17 more entries]
