# Supplementary material for: Palmprint recognition based on principal line features
Source: PeerJ Comput Sci. 2025 Aug 18;11:e3109. doi: 10.7717/peerj-cs.3109 (PMC12453761; doi:10.7717/peerj-cs.3109)
Supplement: Supplemental Information 3 [file peerj-cs-11-3109-s003.zip › LViT/calParameter.py]

from torchvision import models as tvmodel
from models import xception
from models import MobileNetV2
from torch import nn

net = tvmodel.resnet18(pretrained=False, num_classes=8)

net1 = tvmodel.inception_v3(pretrained=False)
net1.AuxLogits.fc = nn.Linear(768, 8, bias=True)
net1.fc = nn.Linear(2048, 8, bias=True)

net2 = xception(pretrained=False)
net2.fc = nn.Linear(2048,8)

net3 = MobileNetV2(n_class=8)
print('# Total parameters:', sum(param.numel() for param in net.parameters()))
print('# Total parameters:', sum(param.numel() for param in net1.parameters()))
print('# Total parameters:', sum(param.numel() for param in net2.parameters()))
print('# Total parameters:', sum(param.numel() for param in net3.parameters()))
# net1 = SPPResnet18(pretrained=False,num_classes=1000)
#
#
# net2 = tvmodel.resnet18(pretrained=False)
# count = 0
# for i in net2.parameters():
#     count += 1
# print(count)
