# Supplementary material for: Palmprint recognition based on principal line features
Source: PeerJ Comput Sci. 2025 Aug 18;11:e3109. doi: 10.7717/peerj-cs.3109 (PMC12453761; doi:10.7717/peerj-cs.3109)
Supplement: Supplemental Information 3 [file peerj-cs-11-3109-s003.zip › LViT/config.py]

#coding:utf8
import warnings

class DefaultConfig(object):

    env = 'default'
    modelName = 'MobileNetV3_small'

    rand = 0
    num_class = 500
    #imgsPerSam = 12
    TrainNumPerSam = 6
    labelStart = 1

    dataName = 'efficientnet-b0'

    train_data_root = 'F:/MLineDataset/XINHUA/'
    # vein_data = 'F:/MLineDataset/PolyUMB/Gabor/'


    pre = ''
    pretrained = True

    load_model_path = ''
    checkpointpath = 'E:/pycharm/Projects/PAViT/checkpoint/'

    local_ft = False


    use_lr_decay = False
    use_CLR = False
    lr_decay = 0.1
    decay_strategy = 'triangular2'
    #base_lr = 1e-5

    max_lr = 0.01
    step_size = 5

    Scale = 224
    inceptionv3 = False
    oneChannel = False
    val_acc = 0.97
    batch_size = 4
    use_gpu = True
    num_workers = 0
    print_freq = 20
    save_freq = 20

    TestNum = 6
    mix = -1

    train_mean = [0.5, 0.5, 0.5]
    train_std = [0.5, 0.5, 0.5]

    #[0.485, 0.456, 0.406]  [0.229, 0.224, 0.225]

    max_epoch = 500
    epochs = max_epoch
    sched = 'cosine'
    min_lr = 1e-5
    decay_rate = 0.1
    warmup_lr = 1e-6
    warmup_epochs = 5
    cooldown_epochs = 10
    lr = 5*1e-5


    weight_decay = 1e-5

    debug_file = ''

    result_file = 'result.csv'

    def parse(self,kwargs):
        for k,v in kwargs.items():
            if not hasattr(self,k):
                warnings.warn("Warning: opt has not attribut %s" % k)
            setattr(self, k, v)

        print('user config:')
        for k,v in self.__class__.__dict__.items():
            if not k.startswith('__'):
                print(k,getattr(self,k))

opt = DefaultConfig()
