# Supplementary material for: Palmprint recognition based on principal line features
Source: PeerJ Comput Sci. 2025 Aug 18;11:e3109. doi: 10.7717/peerj-cs.3109 (PMC12453761; doi:10.7717/peerj-cs.3109)
Supplement: Supplemental Information 3 [file peerj-cs-11-3109-s003.zip › LViT/data/dataset.py]

#coding:utf8
from torch.utils import data
from torch.utils.data import DataLoader
from torchvision import transforms as T
import os
from PIL import Image
import numpy as np
import matplotlib.pyplot as plt
from config import opt
from random import shuffle
import random

random.seed(10)

class Palm(data.Dataset):
    def __init__(self, root, transforms = None, train = True, scale = opt.Scale):
        if not opt.rand:
            self.train = train
            img = [os.path.join(root,img) for img in os.listdir(root)]
            img = sorted(img, key = lambda x: int(os.path.split(x)[-1].split('_')[0]))
            img_sort = sorted(img, key=lambda x: int(os.path.split(x)[-1].split('_')[-1].split('.')[0]) > int(opt.TestNum))
            num_img = len(img_sort)
            Half = 0
            for i in range(num_img):
                id = img_sort[i].split('.')[0].split('_')[1]
                if int(id) > int(opt.TestNum):
                    Half = i
                    break

            img_sort1 = sorted(img, key=lambda x: int(os.path.split(x)[-1].split('_')[-1].split('.')[0]) > int(opt.TrainNumPerSam))
            num_img1 = len(img_sort1)
            Half1 = 0
            for i in range(num_img1):
                id = img_sort1[i].split('.')[0].split('_')[1]
                if int(id) > int(opt.TrainNumPerSam):
                    Half1 = i
                    break

            if opt.mix == 0:
                tempt = img_sort1[:int(Half1)]
                tempv = img_sort[int(Half):]
                for i in range(len(tempv))[::-1]:
                    if int(tempv[i].split('.')[0].split('_')[-1]) == (opt.TestNum + 1):
                        tempt.append(tempv[i])
                        del tempv[i]
                if train:
                    self.imgs = tempt
                else:
                    self.imgs = tempv
            elif opt.mix == 1:
                tempt = img_sort1[:int(Half1)]
                tempv = img_sort1[int(Half1):]
                for i in range(len(tempv))[::-1]:
                    if int(tempv[i].split('.')[0].split('_')[-1]) == (opt.TestNum + 1):
                        tempt.append(tempv[i])
                        del tempv[i]
                if train:
                    self.imgs = tempt
                else:
                    self.imgs = tempv
            else:
                if train:
                    self.imgs = img_sort1[:int(Half1)]
                else:
                    self.imgs = img_sort1[int(Half1):]

        else:
            self.train = train
            if train:
                self.imgs = np.load(opt.checkpointpath + opt.dataName + 'train.npy')
            else:
                self.imgs = np.load(opt.checkpointpath + opt.dataName + 'test.npy')

        if transforms is None:

            normalize = T.Normalize(mean=opt.train_mean, std=opt.train_std)
            self.channelTo3 = T.Compose([T.Grayscale(3)])

            if not train:
                self.transforms = T.Compose([
                    T.Resize(scale),
                    T.ToTensor(),
                    normalize
                ])

            else:
                self.transforms = T.Compose([
                    T.Resize(scale),
                    T.AutoAugment(),
                    T.ToTensor(),
                    normalize
                ])


    def __getitem__(self, index):
        img_path = self.imgs[index]
        # vein_img_path = opt.vein_data + os.path.split(img_path)[-1]
        # vein_img_path = opt.vein_data + os.path.split(img_path)[-1].split('.')[0] + '.png'

        label = int(os.path.split(img_path)[-1].split('_')[0]) - opt.labelStart
        data = Image.open(img_path)
        # data_vein = Image.open(vein_img_path)
        if not opt.oneChannel:
            data = self.channelTo3(data)
            # data_vein = self.channelTo3(data_vein)
        data = self.transforms(data)
        # data_vein = self.transforms(data_vein)

        return data, label

    def __len__(self):
        return len(self.imgs)
