# Supplementary material for: Palmprint recognition based on principal line features
Source: PeerJ Comput Sci. 2025 Aug 18;11:e3109. doi: 10.7717/peerj-cs.3109 (PMC12453761; doi:10.7717/peerj-cs.3109)
Supplement: Supplemental Information 3 [file peerj-cs-11-3109-s003.zip › LViT/experiments/save/ft_ImageNet_bs32_lr0.001_wd0.0001_210311_231039/config.json]

{
    "exp_name": "ft",
    "n_gpu": 1,
    "tensorboard": false,
    "model_arch": "b16",
    "checkpoint_path": null,
    "image_size": 384,
    "batch_size": 32,
    "num_workers": 8,
    "train_steps": 10000,
    "lr": 0.001,
    "wd": 0.0001,
    "warmup_steps": 500,
    "data_dir": "../data",
    "dataset": "ImageNet",
    "num_classes": 1000,
    "patch_size": 16,
    "emb_dim": 768,
    "mlp_dim": 3072,
    "num_heads": 12,
    "num_layers": 12,
    "attn_dropout_rate": 0.0,
    "dropout_rate": 0.1,
    "summary_dir": "experiments\\tb\\ft_ImageNet_bs32_lr0.001_wd0.0001_210311_231039",
    "checkpoint_dir": "experiments\\save\\ft_ImageNet_bs32_lr0.001_wd0.0001_210311_231039\\checkpoints/",
    "result_dir": "experiments\\save\\ft_ImageNet_bs32_lr0.001_wd0.0001_210311_231039\\results/"
}
