# Supplementary material for: Palmprint recognition based on principal line features
Source: PeerJ Comput Sci. 2025 Aug 18;11:e3109. doi: 10.7717/peerj-cs.3109 (PMC12453761; doi:10.7717/peerj-cs.3109)
Supplement: Supplemental Information 3 [file peerj-cs-11-3109-s003.zip › LViT/models/Conformer/vision_transformer.py]

import torch
import torch.nn as nn
import torch.nn.functional as F
from functools import partial

from timm.data import IMAGENET_DEFAULT_MEAN, IMAGENET_DEFAULT_STD
from timm.models.helpers import load_pretrained
from timm.models.layers import DropPath, to_2tuple, trunc_normal_
from timm.models.resnet import resnet26d, resnet50d, resnet26, resnet50
from timm.models.registry import register_model

import logging
_logger = logging.getLogger(__name__)

from torchvision.ops import roi_align
import math
_DEFAULT_SCALE_CLAMP = math.log(100000.0 / 16)

import pdb

def _cfg(url='', **kwargs):
    return {
        'url': url,
        'num_classes': 1000, 'input_size': (3, 224, 224), 'pool_size': None,
        'crop_pct': .9, 'interpolation': 'bicubic',
        'mean': IMAGENET_DEFAULT_MEAN, 'std': IMAGENET_DEFAULT_STD,
        'first_conv': 'patch_embed.proj', 'classifier': 'head',
        **kwargs
    }


default_cfgs = {
    # patch models
    'vit_small_patch16_224': _cfg(
        url='https://github.com/rwightman/pytorch-image-models/releases/download/v0.1-weights/vit_small_p16_224-15ec54c9.pth',
    ),
    'vit_base_patch16_224': _cfg(
        url='https://github.com/rwightman/pytorch-image-models/releases/download/v0.1-vitjx/jx_vit_base_p16_224-80ecf9dd.pth',
        mean=(0.5, 0.5, 0.5), std=(0.5, 0.5, 0.5),
    ),
    'vit_base_patch16_384': _cfg(
        url='https://github.com/rwightman/pytorch-image-models/releases/download/v0.1-vitjx/jx_vit_base_p16_384-83fb41ba.pth',
        input_size=(3, 384, 384), mean=(0.5, 0.5, 0.5), std=(0.5, 0.5, 0.5), crop_pct=1.0),
    'vit_base_patch32_384': _cfg(
        url='https://github.com/rwightman/pytorch-image-models/releases/download/v0.1-vitjx/jx_vit_base_p32_384-830016f5.pth',
        input_size=(3, 384, 384), mean=(0.5, 0.5, 0.5), std=(0.5, 0.5, 0.5), crop_pct=1.0),
    'vit_large_patch16_224': _cfg(
        url='https://github.com/rwightman/pytorch-image-models/releases/download/v0.1-vitjx/jx_vit_large_p16_224-4ee7a4dc.pth',
        mean=(0.5, 0.5, 0.5), std=(0.5, 0.5, 0.5)),
    'vit_large_patch16_384': _cfg(
        url='https://github.com/rwightman/pytorch-image-models/releases/download/v0.1-vitjx/jx_vit_large_p16_384-b3be5167.pth',
        input_size=(3, 384, 384), mean=(0.5, 0.5, 0.5), std=(0.5, 0.5, 0.5), crop_pct=1.0),
    'vit_large_patch32_384': _cfg(
        url='https://github.com/rwightman/pytorch-image-models/releases/download/v0.1-vitjx/jx_vit_large_p32_384-9b920ba8.pth',
        input_size=(3, 384, 384), mean=(0.5, 0.5, 0.5), std=(0.5, 0.5, 0.5), crop_pct=1.0),

    # patch models, imagenet21k (weights ported from official Google JAX impl)
    'vit_base_patch16_224_in21k': _cfg(
        url='https://github.com/rwightman/pytorch-image-models/releases/download/v0.1-vitjx/jx_vit_base_patch16_224_in21k-e5005f0a.pth',
        num_classes=21843, mean=(0.5, 0.5, 0.5), std=(0.5, 0.5, 0.5)),
    'vit_base_patch32_224_in21k': _cfg(
        url='https://github.com/rwightman/pytorch-image-models/releases/download/v0.1-vitjx/jx_vit_base_patch32_224_in21k-8db57226.pth',
        num_classes=21843, mean=(0.5, 0.5, 0.5), std=(0.5, 0.5, 0.5)),
    'vit_large_patch16_224_in21k': _cfg(
        url='https://github.com/rwightman/pytorch-image-models/releases/download/v0.1-vitjx/jx_vit_large_patch16_224_in21k-606da67d.pth',
        num_classes=21843, mean=(0.5, 0.5, 0.5), std=(0.5, 0.5, 0.5)),
    'vit_large_patch32_224_in21k': _cfg(
        url='https://github.com/rwightman/pytorch-image-models/releases/download/v0.1-vitjx/jx_vit_large_patch32_224_in21k-9046d2e7.pth',
        num_classes=21843, mean=(0.5, 0.5, 0.5), std=(0.5, 0.5, 0.5)),
    'vit_huge_patch14_224_in21k': _cfg(
        url='',  # FIXME I have weights for this but > 2GB limit for github release binaries
        num_classes=21843, mean=(0.5, 0.5, 0.5), std=(0.5, 0.5, 0.5)),

    # hybrid models (weights ported from official Google JAX impl)
    'vit_base_resnet50_224_in21k': _cfg(
        url='https://github.com/rwightman/pytorch-image-models/releases/download/v0.1-vitjx/jx_vit_base_resnet50_224_in21k-6f7c7740.pth',
        num_classes=21843, mean=(0.5, 0.5, 0.5), std=(0.5, 0.5, 0.5), crop_pct=0.9, first_conv='patch_embed.backbone.stem.conv'),
    'vit_base_resnet50_384': _cfg(
        url='https://github.com/rwightman/pytorch-image-models/releases/download/v0.1-vitjx/jx_vit_base_resnet50_384-9fd3c705.pth',
        input_size=(3, 384, 384), mean=(0.5, 0.5, 0.5), std=(0.5, 0.5, 0.5), crop_pct=1.0, first_conv='patch_embed.backbone.stem.conv'),

    # hybrid models (my experiments)
    'vit_small_resnet26d_224': _cfg(),
    'vit_small_resnet50d_s3_224': _cfg(),
    'vit_base_resnet26d_224': _cfg(),
    'vit_base_resnet50d_224': _cfg(),
}


class Mlp(nn.Module):
    def __init__(self, in_features, hidden_features=None, out_features=None, act_layer=nn.GELU, drop=0.):
        super().__init__()
        out_features = out_features or in_features
        hidden_features = hidden_features or in_features
        self.fc1 = nn.Linear(in_features, hidden_features)
        self.act = act_layer()
        self.fc2 = nn.Linear(hidden_features, out_features)
        self.drop = nn.Dropout(drop)

    def forward(self, x):
        x = self.fc1(x)
        x = self.act(x)
        x = self.drop(x)
        x = self.fc2(x)
        x = self.drop(x)
        return x


class Attention(nn.Module):
    def __init__(self, dim, num_heads=8, qkv_bias=False, qk_scale=None, attn_drop=0., proj_drop=0.):
        super().__init__()
        self.num_heads = num_heads
        head_dim = dim // num_heads
        # NOTE scale factor was wrong in my original version, can set manually to be compat with prev weights
        self.scale = qk_scale or head_dim ** -0.5

        self.qkv = nn.Linear(dim, dim * 3, bias=qkv_bias)
        self.attn_drop = nn.Dropout(attn_drop)
        self.proj = nn.Linear(dim, dim)
        self.proj_drop = nn.Dropout(proj_drop)

    def forward(self, x):
        B, N, C = x.shape
        qkv = self.qkv(x).reshape(B, N, 3, self.num_heads, C // self.num_heads).permute(2, 0, 3, 1, 4)
        q, k, v = qkv[0], qkv[1], qkv[2]  # make torchscript happy (cannot use tensor as tuple)

        attn = (q @ k.transpose(-2, -1)) * self.scale
        attn = attn.softmax(dim=-1)
        attn = self.attn_drop(attn)

        x = (attn @ v).transpose(1, 2).reshape(B, N, C)
        x = self.proj(x)
        x = self.proj_drop(x)
        return x


class Block(nn.Module):

    def __init__(self, dim, num_heads, mlp_ratio=4., qkv_bias=False, qk_scale=None, drop=0., attn_drop=0.,
                 drop_path=0., act_layer=nn.GELU, norm_layer=partial(nn.LayerNorm, eps=1e-6), vis=False):
        super().__init__()
        self.norm1 = norm_layer(dim)
        self.attn = Attention(
            dim, num_heads=num_heads, qkv_bias=qkv_bias, qk_scale=qk_scale, attn_drop=attn_drop, proj_drop=drop)
        # NOTE: drop path for stochastic depth, we shall see if this is better than dropout here
        self.drop_path = DropPath(drop_path) if drop_path > 0. else nn.Identity()
        self.norm2 = norm_layer(dim)
        mlp_hidden_dim = int(dim * mlp_ratio)
        self.mlp = Mlp(in_features=dim, hidden_features=mlp_hidden_dim, act_layer=act_layer, drop=drop)

    def forward(self, x):
        x = x + self.drop_path(self.attn(self.norm1(x)))
        x = x + self.drop_path(self.mlp(self.norm2(x)))
        return x


class PatchEmbed(nn.Module):
    """ Image to Patch Embedding
    """
    def __init__(self, img_size=224, patch_size=16, in_chans=3, embed_dim=768):
        super().__init__()
        img_size = to_2tuple(img_size)
        patch_size = to_2tuple(patch_size)
        num_patches = (img_size[1] // patch_size[1]) * (img_size[0] // patch_size[0])
        self.img_size = img_size
        self.patch_size = patch_size
        self.num_patches = num_patches

        self.proj = nn.Conv2d(in_chans, embed_dim, kernel_size=patch_size, stride=patch_size)

    def forward(self, x):
        B, C, H, W = x.shape
        # FIXME look at relaxing size constraints
        # assert H == self.img_size[0] and W == self.img_size[1], \
        #     f"Input image size ({H}*{W}) doesn't match model ({self.img_size[0]}*{self.img_size[1]})."
        x = self.proj(x).flatten(2).transpose(1, 2)
        return x


class HybridEmbed(nn.Module):
    """ CNN Feature Map Embedding
    Extract feature map from CNN, flatten, project to embedding dim.
    """
    def __init__(self, backbone, img_size=224, feature_size=None, in_chans=3, embed_dim=768):
        super().__init__()
        assert isinstance(backbone, nn.Module)
        img_size = to_2tuple(img_size)
        self.img_size = img_size
        self.backbone = backbone
        if feature_size is None:
            with torch.no_grad():
                # FIXME this is hacky, but most reliable way of determining the exact dim of the output feature
                # map for all networks, the feature metadata has reliable channel and stride info, but using
                # stride to calc feature dim requires info about padding of each stage that isn't captured.
                training = backbone.training
                if training:
                    backbone.eval()
                o = self.backbone(torch.zeros(1, in_chans, img_size[0], img_size[1]))
                if isinstance(o, (list, tuple)):
                    o = o[-1]  # last feature if backbone outputs list/tuple of features
                feature_size = o.shape[-2:]
                feature_dim = o.shape[1]
                backbone.train(training)
        else:
            feature_size = to_2tuple(feature_size)
            if hasattr(self.backbone, 'feature_info'):
                feature_dim = self.backbone.feature_info.channels()[-1]
            else:
                feature_dim = self.backbone.num_features
        self.num_patches = feature_size[0] * feature_size[1]
        self.proj = nn.Conv2d(feature_dim, embed_dim, 1)

    def forward(self, x):
        x = self.backbone(x)
        if isinstance(x, (list, tuple)):
            x = x[-1]  # last feature if backbone outputs list/tuple of features
        x = self.proj(x).flatten(2).transpose(1, 2)
        return x


class VisionTransformer(nn.Module):
    """ Vision Transformer with support for patch or hybrid CNN input stage
    """
    def __init__(self, img_size=224, patch_size=16, in_chans=3, num_classes=1000, embed_dim=768, depth=12,
                 num_heads=12, mlp_ratio=4., qkv_bias=True, qk_scale=None, drop_rate=0., attn_drop_rate=0.,
                 drop_path_rate=0., hybrid_backbone=None, norm_layer=nn.LayerNorm):
        super().__init__()
        self.num_classes = num_classes
        self.num_features = self.embed_dim = embed_dim  # num_features for consistency with other models
        norm_layer = norm_layer or partial(nn.LayerNorm, eps=1e-6)

        if hybrid_backbone is not None:
            self.patch_embed = HybridEmbed(
                hybrid_backbone, img_size=img_size, in_chans=in_chans, embed_dim=embed_dim)
        else:
            self.patch_embed = PatchEmbed(
                img_size=img_size, patch_size=patch_size, in_chans=in_chans, embed_dim=embed_dim)
        num_patches = self.patch_embed.num_patches

        self.cls_token = nn.Parameter(torch.zeros(1, 1, embed_dim))
        self.pos_embed = nn.Parameter(torch.zeros(1, num_patches + 1, embed_dim))
        self.pos_drop = nn.Dropout(p=drop_rate)

        self.dpr = [x.item() for x in torch.linspace(0, drop_path_rate, depth)]  # stochastic depth decay rule
        self.blocks = nn.ModuleList([
            Block(
                dim=embed_dim, num_heads=num_heads, mlp_ratio=mlp_ratio, qkv_bias=qkv_bias, qk_scale=qk_scale,
                drop=drop_rate, attn_drop=attn_drop_rate, drop_path=self.dpr[i], norm_layer=norm_layer,
            )
            for i in range(depth)])
        self.norm = norm_layer(embed_dim)

        # NOTE as per official impl, we could have a pre-logits representation dense layer + tanh here
        #self.repr = nn.Linear(embed_dim, representation_size)
        #self.repr_act = nn.Tanh()

        # Classifier head
        self.head = nn.Linear(embed_dim, num_classes) if num_classes > 0 else nn.Identity()

        trunc_normal_(self.pos_embed, std=.02)
        trunc_normal_(self.cls_token, std=.02)
        self.apply(self._init_weights)

    def _init_weights(self, m):
        if isinstance(m, nn.Linear):
            trunc_normal_(m.weight, std=.02)
            if isinstance(m, nn.Linear) and m.bias is not None:
                nn.init.constant_(m.bias, 0)
        elif isinstance(m, nn.LayerNorm):
            nn.init.constant_(m.bias, 0)
            nn.init.constant_(m.weight, 1.0)

    @torch.jit.ignore
    def no_weight_decay(self):
        return {'pos_embed', 'cls_token'}

    def get_classifier(self):
        return self.head

    def reset_classifier(self, num_classes, global_pool=''):
        self.num_classes = num_classes
        self.head = nn.Linear(self.embed_dim, num_classes) if num_classes > 0 else nn.Identity()

    def forward_features(self, x):
        B = x.shape[0]
        x = self.patch_embed(x)

        cls_tokens = self.cls_token.expand(B, -1, -1)  # stole cls_tokens impl from Phil Wang, thanks
        x = torch.cat((cls_tokens, x), dim=1)
        x = x + self.pos_embed
        x = self.pos_drop(x)

        for blk in self.blocks:
            x = blk(x)

        x = self.norm(x)
        return x[:, 0]

    def forward(self, x):
        x = self.forward_features(x)
        x = self.head(x)
        return x


def resize_pos_embed(posemb, posemb_new):
    # Rescale the grid of position embeddings when loading from state_dict. Adapted from
    # https://github.com/google-research/vision_transformer/blob/00883dd691c63a6830751563748663526e811cee/vit_jax/checkpoint.py#L224
    _logger.info('Resized position embedding: %s to %s', posemb.shape, posemb_new.shape)
    ntok_new = posemb_new.shape[1]
    if True:
        posemb_tok, posemb_grid = posemb[:, :1], posemb[0, 1:]
        ntok_new -= 1
    else:
        posemb_tok, posemb_grid = posemb[:, :0], posemb[0]
    gs_old = int(math.sqrt(len(posemb_grid)))
    gs_new = int(math.sqrt(ntok_new))
    _logger.info('Position embedding grid-size from %s to %s', gs_old, gs_new)
    posemb_grid = posemb_grid.reshape(1, gs_old, gs_old, -1).permute(0, 3, 1, 2)
    posemb_grid = F.interpolate(posemb_grid, size=(gs_new, gs_new), mode='bilinear')
    posemb_grid = posemb_grid.permute(0, 2, 3, 1).reshape(1, gs_new * gs_new, -1)
    posemb = torch.cat([posemb_tok, posemb_grid], dim=1)
    return posemb


def checkpoint_filter_fn(state_dict, model):
    """ convert patch embedding weight from manual patchify + linear proj to conv"""
    out_dict = {}
    if 'model' in state_dict:
        # For deit models
        state_dict = state_dict['model']
    for k, v in state_dict.items():
        if 'patch_embed.proj.weight' in k and len(v.shape) < 4:
            # For old models that I trained prior to conv based patchification
            O, I, H, W = model.patch_embed.proj.weight.shape
            v = v.reshape(O, -1, H, W)
        elif k == 'pos_embed' and v.shape != model.pos_embed.shape:
            # To resize pos embedding when using model at different size from pretrained weights
            v = resize_pos_embed(v, model.pos_embed)
        out_dict[k] = v
    return out_dict


def _create_vision_transformer(variant, pretrained=False, distilled=False, **kwargs):
    default_cfg = default_cfgs[variant]
    default_num_classes = default_cfg['num_classes']
    default_img_size = default_cfg['input_size'][-1]

    num_classes = kwargs.pop('num_classes', default_num_classes)
    img_size = kwargs.pop('img_size', default_img_size)
    repr_size = kwargs.pop('representation_size', None)
    if repr_size is not None and num_classes != default_num_classes:
        # Remove representation layer if fine-tuning. This may not always be the desired action,
        # but I feel better than doing nothing by default for fine-tuning. Perhaps a better interface?
        _logger.warning("Removing representation layer for fine-tuning.")
        repr_size = None

    # model_cls = DistilledVisionTransformer if distilled else VisionTransformer
    model_cls =  VisionTransformer
    # model = model_cls(img_size=img_size, num_classes=num_classes, representation_size=repr_size, **kwargs)
    model = model_cls(img_size=img_size, num_classes=num_classes, **kwargs)
    model.default_cfg = default_cfg

    if pretrained:
        load_pretrained(
            model, num_classes=num_classes, in_chans=kwargs.get('in_chans', 3),
            filter_fn=partial(checkpoint_filter_fn, model=model))
    return model


@register_model
def vit_small_patch16_224(pretrained=False, **kwargs):
    """ My custom 'small' ViT model. Depth=8, heads=8= mlp_ratio=3."""
    model_kwargs = dict(
        patch_size=16, embed_dim=768, depth=8, num_heads=8, mlp_ratio=3.,
        qkv_bias=False, norm_layer=nn.LayerNorm, **kwargs)
    if pretrained:
        # NOTE my scale was wrong for original weights, leaving this here until I have better ones for this model
        model_kwargs.setdefault('qk_scale', 768 ** -0.5)
    model = _create_vision_transformer('vit_small_patch16_224', pretrained=pretrained, **model_kwargs)
    return model


@register_model
def vit_base_patch16_224(pretrained=False, **kwargs):
    """ ViT-Base (ViT-B/16) from original paper (https://arxiv.org/abs/2010.11929).
    ImageNet-1k weights fine-tuned from in21k @ 224x224, source https://github.com/google-research/vision_transformer.
    """
    model_kwargs = dict(patch_size=16, embed_dim=768, depth=12, num_heads=12, **kwargs)
    model = _create_vision_transformer('vit_base_patch16_224', pretrained=pretrained, **model_kwargs)
    return model


@register_model
def vit_base_patch32_224(pretrained=False, **kwargs):
    """ ViT-Base (ViT-B/32) from original paper (https://arxiv.org/abs/2010.11929). No pretrained weights.
    """
    model_kwargs = dict(patch_size=32, embed_dim=768, depth=12, num_heads=12, **kwargs)
    model = _create_vision_transformer('vit_base_patch32_224', pretrained=pretrained, **model_kwargs)
    return model


@register_model
def vit_base_patch16_384(pretrained=False, **kwargs):
    """ ViT-Base model (ViT-B/16) from original paper (https://arxiv.org/abs/2010.11929).
    ImageNet-1k weights fine-tuned from in21k @ 384x384, source https://github.com/google-research/vision_transformer.
    """
    model_kwargs = dict(patch_size=16, embed_dim=768, depth=12, num_heads=12, **kwargs)
    model = _create_vision_transformer('vit_base_patch16_384', pretrained=pretrained, **model_kwargs)
    return model


@register_model
def vit_base_patch32_384(pretrained=False, **kwargs):
    """ ViT-Base model (ViT-B/32) from original paper (https://arxiv.org/abs/2010.11929).
    ImageNet-1k weights fine-tuned from in21k @ 384x384, source https://github.com/google-research/vision_transformer.
    """
    model_kwargs = dict(patch_size=32, embed_dim=768, depth=12, num_heads=12, **kwargs)
    model = _create_vision_transformer('vit_base_patch32_384', pretrained=pretrained, **model_kwargs)
    return model


@register_model
def vit_large_patch16_224(pretrained=False, **kwargs):
    """ ViT-Large model (ViT-L/32) from original paper (https://arxiv.org/abs/2010.11929).
    ImageNet-1k weights fine-tuned from in21k @ 224x224, source https://github.com/google-research/vision_transformer.
    """
    model_kwargs = dict(patch_size=16, embed_dim=1024, depth=24, num_heads=16, **kwargs)
    model = _create_vision_transformer('vit_large_patch16_224', pretrained=pretrained, **model_kwargs)
    return model


@register_model
def vit_large_patch32_224(pretrained=False, **kwargs):
    """ ViT-Large model (ViT-L/32) from original paper (https://arxiv.org/abs/2010.11929). No pretrained weights.
    """
    model_kwargs = dict(patch_size=32, embed_dim=1024, depth=24, num_heads=16, **kwargs)
    model = _create_vision_transformer('vit_large_patch32_224', pretrained=pretrained, **model_kwargs)
    return model


@register_model
def vit_large_patch16_384(pretrained=False, **kwargs):
    """ ViT-Large model (ViT-L/16) from original paper (https://arxiv.org/abs/2010.11929).
    ImageNet-1k weights fine-tuned from in21k @ 384x384, source https://github.com/google-research/vision_transformer.
    """
    model_kwargs = dict(patch_size=16, embed_dim=1024, depth=24, num_heads=16, **kwargs)
    model = _create_vision_transformer('vit_large_patch16_384', pretrained=pretrained, **model_kwargs)
    return model


@register_model
def vit_large_patch32_384(pretrained=False, **kwargs):
    """ ViT-Large model (ViT-L/32) from original paper (https://arxiv.org/abs/2010.11929).
    ImageNet-1k weights fine-tuned from in21k @ 384x384, source https://github.com/google-research/vision_transformer.
    """
    model_kwargs = dict(patch_size=32, embed_dim=1024, depth=24, num_heads=16, **kwargs)
    model = _create_vision_transformer('vit_large_patch32_384', pretrained=pretrained, **model_kwargs)
    return model


@register_model
def vit_base_patch16_224_in21k(pretrained=False, **kwargs):
    """ ViT-Base model (ViT-B/16) from original paper (https://arxiv.org/abs/2010.11929).
    ImageNet-21k weights @ 224x224, source https://github.com/google-research/vision_transformer.
    """
    model_kwargs = dict(
        patch_size=16, embed_dim=768, depth=12, num_heads=12, representation_size=768, **kwargs)
    model = _create_vision_transformer('vit_base_patch16_224_in21k', pretrained=pretrained, **model_kwargs)
    return model


@register_model
def vit_base_patch32_224_in21k(pretrained=False, **kwargs):
    """ ViT-Base model (ViT-B/32) from original paper (https://arxiv.org/abs/2010.11929).
    ImageNet-21k weights @ 224x224, source https://github.com/google-research/vision_transformer.
    """
    model_kwargs = dict(
        patch_size=32, embed_dim=768, depth=12, num_heads=12, representation_size=768, **kwargs)
    model = _create_vision_transformer('vit_base_patch32_224_in21k', pretrained=pretrained, **model_kwargs)
    return model


@register_model
def vit_large_patch16_224_in21k(pretrained=False, **kwargs):
    """ ViT-Large model (ViT-L/16) from original paper (https://arxiv.org/abs/2010.11929).
    ImageNet-21k weights @ 224x224, source https://github.com/google-research/vision_transformer.
    """
    model_kwargs = dict(
        patch_size=16, embed_dim=1024, depth=24, num_heads=16, representation_size=1024, **kwargs)
    model = _create_vision_transformer('vit_large_patch16_224_in21k', pretrained=pretrained, **model_kwargs)
    return model


@register_model
def vit_large_patch32_224_in21k(pretrained=False, **kwargs):
    """ ViT-Large model (ViT-L/32) from original paper (https://arxiv.org/abs/2010.11929).
    ImageNet-21k weights @ 224x224, source https://github.com/google-research/vision_transformer.
    """
    model_kwargs = dict(
        patch_size=32, embed_dim=1024, depth=24, num_heads=16, representation_size=1024, **kwargs)
    model = _create_vision_transformer('vit_large_patch32_224_in21k', pretrained=pretrained, **model_kwargs)
    return model


@register_model
def vit_huge_patch14_224_in21k(pretrained=False, **kwargs):
    """ ViT-Huge model (ViT-H/14) from original paper (https://arxiv.org/abs/2010.11929).
    ImageNet-21k weights @ 224x224, source https://github.com/google-research/vision_transformer.
    NOTE: converted weights not currently available, too large for github release hosting.
    """
    model_kwargs = dict(
        patch_size=14, embed_dim=1280, depth=32, num_heads=16, representation_size=1280, **kwargs)
    model = _create_vision_transformer('vit_huge_patch14_224_in21k', pretrained=pretrained, **model_kwargs)
    return model


@register_model
def vit_base_resnet50_224_in21k(pretrained=False, **kwargs):
    """ R50+ViT-B/16 hybrid model from original paper (https://arxiv.org/abs/2010.11929).
    ImageNet-21k weights @ 224x224, source https://github.com/google-research/vision_transformer.
    """
    # create a ResNetV2 w/o pre-activation, that uses StdConv and GroupNorm and has 3 stages, no head
    backbone = ResNetV2(
        layers=(3, 4, 9), num_classes=0, global_pool='', in_chans=kwargs.get('in_chans', 3),
        preact=False, stem_type='same', conv_layer=StdConv2dSame)
    model_kwargs = dict(
        embed_dim=768, depth=12, num_heads=12, hybrid_backbone=backbone,
        representation_size=768, **kwargs)
    model = _create_vision_transformer('vit_base_resnet50_224_in21k', pretrained=pretrained, **model_kwargs)
    return model


@register_model
def vit_base_resnet50_384(pretrained=False, **kwargs):
    """ R50+ViT-B/16 hybrid from original paper (https://arxiv.org/abs/2010.11929).
    ImageNet-1k weights fine-tuned from in21k @ 384x384, source https://github.com/google-research/vision_transformer.
    """
    # create a ResNetV2 w/o pre-activation, that uses StdConv and GroupNorm and has 3 stages, no head
    backbone = ResNetV2(
        layers=(3, 4, 9), num_classes=0, global_pool='', in_chans=kwargs.get('in_chans', 3),
        preact=False, stem_type='same', conv_layer=StdConv2dSame)
    model_kwargs = dict(embed_dim=768, depth=12, num_heads=12, hybrid_backbone=backbone, **kwargs)
    model = _create_vision_transformer('vit_base_resnet50_384', pretrained=pretrained, **model_kwargs)
    return model


@register_model
def vit_small_resnet26d_224(pretrained=False, **kwargs):
    """ Custom ViT small hybrid w/ ResNet26D stride 32. No pretrained weights.
    """
    backbone = resnet26d(pretrained=pretrained, in_chans=kwargs.get('in_chans', 3), features_only=True, out_indices=[4])
    model_kwargs = dict(embed_dim=768, depth=8, num_heads=8, mlp_ratio=3, hybrid_backbone=backbone, **kwargs)
    model = _create_vision_transformer('vit_small_resnet26d_224', pretrained=pretrained, **model_kwargs)
    return model


@register_model
def vit_small_resnet50d_s3_224(pretrained=False, **kwargs):
    """ Custom ViT small hybrid w/ ResNet50D 3-stages, stride 16. No pretrained weights.
    """
    backbone = resnet50d(pretrained=pretrained, in_chans=kwargs.get('in_chans', 3), features_only=True, out_indices=[3])
    model_kwargs = dict(embed_dim=768, depth=8, num_heads=8, mlp_ratio=3, hybrid_backbone=backbone, **kwargs)
    model = _create_vision_transformer('vit_small_resnet50d_s3_224', pretrained=pretrained, **model_kwargs)
    return model


@register_model
def vit_base_resnet26d_224(pretrained=False, **kwargs):
    """ Custom ViT base hybrid w/ ResNet26D stride 32. No pretrained weights.
    """
    backbone = resnet26d(pretrained=pretrained, in_chans=kwargs.get('in_chans', 3), features_only=True, out_indices=[4])
    model_kwargs = dict(embed_dim=768, depth=12, num_heads=12, hybrid_backbone=backbone, **kwargs)
    model = _create_vision_transformer('vit_base_resnet26d_224', pretrained=pretrained, **model_kwargs)
    return model


@register_model
def vit_base_resnet50d_224(pretrained=False, **kwargs):
    """ Custom ViT base hybrid w/ ResNet50D stride 32. No pretrained weights.
    """
    backbone = resnet50d(pretrained=pretrained, in_chans=kwargs.get('in_chans', 3), features_only=True, out_indices=[4])
    model_kwargs = dict(embed_dim=768, depth=12, num_heads=12, hybrid_backbone=backbone, **kwargs)
    model = _create_vision_transformer('vit_base_resnet50d_224', pretrained=pretrained, **model_kwargs)
    return model


@register_model
def vit_deit_tiny_patch16_224(pretrained=False, **kwargs):
    """ DeiT-tiny model @ 224x224 from paper (https://arxiv.org/abs/2012.12877).
    ImageNet-1k weights from https://github.com/facebookresearch/deit.
    """
    model_kwargs = dict(patch_size=16, embed_dim=192, depth=12, num_heads=3, **kwargs)
    model = _create_vision_transformer('vit_deit_tiny_patch16_224', pretrained=pretrained, **model_kwargs)
    return model

@register_model
def deit_small_resnet50_224(pretrained=False, **kwargs):
    pretrained_backbone = kwargs.get('pretrained_backbone', False)  # default to True for now, for testing
    backbone = resnet50(pretrained=pretrained_backbone, features_only=True, out_indices=[4])
    model = VisionTransformer(patch_size=16, embed_dim=384, depth=12, num_heads=6, mlp_ratio=4, qkv_bias=True,
        norm_layer=partial(nn.LayerNorm, eps=1e-6), hybrid_backbone=backbone, **kwargs)
    model.default_cfg = default_cfgs['vit_small_resnet50_224']
    return model
