# Supplementary material for: Palmprint recognition based on principal line features
Source: PeerJ Comput Sci. 2025 Aug 18;11:e3109. doi: 10.7717/peerj-cs.3109 (PMC12453761; doi:10.7717/peerj-cs.3109)
Supplement: Supplemental Information 3 [file peerj-cs-11-3109-s003.zip › LViT/models/RVT/samplers.py]

# Copyright (c) 2015-present, Facebook, Inc.
# All rights reserved.
import torch
import torch.distributed as dist
import math


class RASampler(torch.utils.data.Sampler):
    """Sampler that restricts data loading to a subset of the dataset for distributed,
    with repeated augmentation.
    It ensures that different each augmented version of a sample will be visible to a
    different process (GPU)
    Heavily based on torch.utils.data.DistributedSampler
    """

    def __init__(self, dataset, num_replicas=None, rank=None, shuffle=True):
        if num_replicas is None:
            if not dist.is_available():
                raise RuntimeError("Requires distributed package to be available")
            num_replicas = dist.get_world_size()
        if rank is None:
            if not dist.is_available():
                raise RuntimeError("Requires distributed package to be available")
            rank = dist.get_rank()
        self.dataset = dataset
        self.num_replicas = num_replicas
        self.rank = rank
        self.epoch = 0
        self.num_samples = int(math.ceil(len(self.dataset) * 3.0 / self.num_replicas))
        self.total_size = self.num_samples * self.num_replicas
        # self.num_selected_samples = int(math.ceil(len(self.dataset) / self.num_replicas))
        self.num_selected_samples = int(math.floor(len(self.dataset) // 256 * 256 / self.num_replicas))
        self.shuffle = shuffle

    def __iter__(self):
        # deterministically shuffle based on epoch
        g = torch.Generator()
        g.manual_seed(self.epoch)
        if self.shuffle:
            indices = torch.randperm(len(self.dataset), generator=g).tolist()
        else:
            indices = list(range(len(self.dataset)))

        # add extra samples to make it evenly divisible
        indices = [ele for ele in indices for i in range(3)]
        indices += indices[:(self.total_size - len(indices))]
        assert len(indices) == self.total_size

        # subsample
        indices = indices[self.rank:self.total_size:self.num_replicas]
        assert len(indices) == self.num_samples

        return iter(indices[:self.num_selected_samples])

    def __len__(self):
        return self.num_selected_samples

    def set_epoch(self, epoch):
        self.epoch = epoch
