# Supplementary material for: Palmprint recognition based on principal line features
Source: PeerJ Comput Sci. 2025 Aug 18;11:e3109. doi: 10.7717/peerj-cs.3109 (PMC12453761; doi:10.7717/peerj-cs.3109)
Supplement: Supplemental Information 3 [file peerj-cs-11-3109-s003.zip › LViT/models/ViT/layers/conv_bn_act.py]

""" Conv2d + BN + Act

Hacked together by / Copyright 2020 Ross Wightman
"""
from torch import nn as nn

from .create_conv2d import create_conv2d
from .create_norm_act import convert_norm_act


class ConvBnAct(nn.Module):
    def __init__(self, in_channels, out_channels, kernel_size=1, stride=1, padding='', dilation=1, groups=1,
                 bias=False, apply_act=True, norm_layer=nn.BatchNorm2d, act_layer=nn.ReLU, aa_layer=None,
                 drop_block=None):
        super(ConvBnAct, self).__init__()
        use_aa = aa_layer is not None

        self.conv = create_conv2d(
            in_channels, out_channels, kernel_size, stride=1 if use_aa else stride,
            padding=padding, dilation=dilation, groups=groups, bias=bias)

        # NOTE for backwards compatibility with models that use separate norm and act layer definitions
        norm_act_layer = convert_norm_act(norm_layer, act_layer)
        self.bn = norm_act_layer(out_channels, apply_act=apply_act, drop_block=drop_block)
        self.aa = aa_layer(channels=out_channels) if stride == 2 and use_aa else None

    @property
    def in_channels(self):
        return self.conv.in_channels

    @property
    def out_channels(self):
        return self.conv.out_channels

    def forward(self, x):
        x = self.conv(x)
        x = self.bn(x)
        if self.aa is not None:
            x = self.aa(x)
        return x
