# Supplementary material for: Palmprint recognition based on principal line features
Source: PeerJ Comput Sci. 2025 Aug 18;11:e3109. doi: 10.7717/peerj-cs.3109 (PMC12453761; doi:10.7717/peerj-cs.3109)
Supplement: Supplemental Information 3 [file peerj-cs-11-3109-s003.zip › LViT/models/ViT/layers/create_act.py]

""" Activation Factory
Hacked together by / Copyright 2020 Ross Wightman
"""
from typing import Union, Callable, Type

from .activations import *
from .activations_jit import *
from .activations_me import *
from .config import is_exportable, is_scriptable, is_no_jit

# PyTorch has an optimized, native 'silu' (aka 'swish') operator as of PyTorch 1.7.
# Also hardsigmoid, hardswish, and soon mish. This code will use native version if present.
# Eventually, the custom SiLU, Mish, Hard*, layers will be removed and only native variants will be used.
_has_silu = 'silu' in dir(torch.nn.functional)
_has_hardswish = 'hardswish' in dir(torch.nn.functional)
_has_hardsigmoid = 'hardsigmoid' in dir(torch.nn.functional)
_has_mish = 'mish' in dir(torch.nn.functional)


_ACT_FN_DEFAULT = dict(
    silu=F.silu if _has_silu else swish,
    swish=F.silu if _has_silu else swish,
    mish=F.mish if _has_mish else mish,
    relu=F.relu,
    relu6=F.relu6,
    leaky_relu=F.leaky_relu,
    elu=F.elu,
    celu=F.celu,
    selu=F.selu,
    gelu=gelu,
    sigmoid=sigmoid,
    tanh=tanh,
    hard_sigmoid=F.hardsigmoid if _has_hardsigmoid else hard_sigmoid,
    hard_swish=F.hardswish if _has_hardswish else hard_swish,
    hard_mish=hard_mish,
)

_ACT_FN_JIT = dict(
    silu=F.silu if _has_silu else swish_jit,
    swish=F.silu if _has_silu else swish_jit,
    mish=F.mish if _has_mish else mish_jit,
    hard_sigmoid=F.hardsigmoid if _has_hardsigmoid else hard_sigmoid_jit,
    hard_swish=F.hardswish if _has_hardswish else hard_swish_jit,
    hard_mish=hard_mish_jit
)

_ACT_FN_ME = dict(
    silu=F.silu if _has_silu else swish_me,
    swish=F.silu if _has_silu else swish_me,
    mish=F.mish if _has_mish else mish_me,
    hard_sigmoid=F.hardsigmoid if _has_hardsigmoid else hard_sigmoid_me,
    hard_swish=F.hardswish if _has_hardswish else hard_swish_me,
    hard_mish=hard_mish_me,
)

_ACT_FNS = (_ACT_FN_ME, _ACT_FN_JIT, _ACT_FN_DEFAULT)
for a in _ACT_FNS:
    a.setdefault('hardsigmoid', a.get('hard_sigmoid'))
    a.setdefault('hardswish', a.get('hard_swish'))


_ACT_LAYER_DEFAULT = dict(
    silu=nn.SiLU if _has_silu else Swish,
    swish=nn.SiLU if _has_silu else Swish,
    mish=nn.Mish if _has_mish else Mish,
    relu=nn.ReLU,
    relu6=nn.ReLU6,
    leaky_relu=nn.LeakyReLU,
    elu=nn.ELU,
    prelu=PReLU,
    celu=nn.CELU,
    selu=nn.SELU,
    gelu=GELU,
    sigmoid=Sigmoid,
    tanh=Tanh,
    hard_sigmoid=nn.Hardsigmoid if _has_hardsigmoid else HardSigmoid,
    hard_swish=nn.Hardswish if _has_hardswish else HardSwish,
    hard_mish=HardMish,
)

_ACT_LAYER_JIT = dict(
    silu=nn.SiLU if _has_silu else SwishJit,
    swish=nn.SiLU if _has_silu else SwishJit,
    mish=nn.Mish if _has_mish else MishJit,
    hard_sigmoid=nn.Hardsigmoid if _has_hardsigmoid else HardSigmoidJit,
    hard_swish=nn.Hardswish if _has_hardswish else HardSwishJit,
    hard_mish=HardMishJit
)

_ACT_LAYER_ME = dict(
    silu=nn.SiLU if _has_silu else SwishMe,
    swish=nn.SiLU if _has_silu else SwishMe,
    mish=nn.Mish if _has_mish else MishMe,
    hard_sigmoid=nn.Hardsigmoid if _has_hardsigmoid else HardSigmoidMe,
    hard_swish=nn.Hardswish if _has_hardswish else HardSwishMe,
    hard_mish=HardMishMe,
)

_ACT_LAYERS = (_ACT_LAYER_ME, _ACT_LAYER_JIT, _ACT_LAYER_DEFAULT)
for a in _ACT_LAYERS:
    a.setdefault('hardsigmoid', a.get('hard_sigmoid'))
    a.setdefault('hardswish', a.get('hard_swish'))


def get_act_fn(name: Union[Callable, str] = 'relu'):
    """ Activation Function Factory
    Fetching activation fns by name with this function allows export or torch script friendly
    functions to be returned dynamically based on current config.
    """
    if not name:
        return None
    if isinstance(name, Callable):
        return name
    if not (is_no_jit() or is_exportable() or is_scriptable()):
        # If not exporting or scripting the model, first look for a memory-efficient version with
        # custom autograd, then fallback
        if name in _ACT_FN_ME:
            return _ACT_FN_ME[name]
    if is_exportable() and name in ('silu', 'swish'):
        # FIXME PyTorch SiLU doesn't ONNX export, this is a temp hack
        return swish
    if not (is_no_jit() or is_exportable()):
        if name in _ACT_FN_JIT:
            return _ACT_FN_JIT[name]
    return _ACT_FN_DEFAULT[name]


def get_act_layer(name: Union[Type[nn.Module], str] = 'relu'):
    """ Activation Layer Factory
    Fetching activation layers by name with this function allows export or torch script friendly
    functions to be returned dynamically based on current config.
    """
    if not name:
        return None
    if isinstance(name, type):
        return name
    if not (is_no_jit() or is_exportable() or is_scriptable()):
        if name in _ACT_LAYER_ME:
            return _ACT_LAYER_ME[name]
    if is_exportable() and name in ('silu', 'swish'):
        # FIXME PyTorch SiLU doesn't ONNX export, this is a temp hack
        return Swish
    if not (is_no_jit() or is_exportable()):
        if name in _ACT_LAYER_JIT:
            return _ACT_LAYER_JIT[name]
    return _ACT_LAYER_DEFAULT[name]


def create_act_layer(name: Union[nn.Module, str], inplace=None, **kwargs):
    act_layer = get_act_layer(name)
    if act_layer is None:
        return None
    return act_layer(**kwargs) if inplace is None else act_layer(inplace=inplace, **kwargs)
