# Supplementary material for: Palmprint recognition based on principal line features
Source: PeerJ Comput Sci. 2025 Aug 18;11:e3109. doi: 10.7717/peerj-cs.3109 (PMC12453761; doi:10.7717/peerj-cs.3109)
Supplement: Supplemental Information 3 [file peerj-cs-11-3109-s003.zip › LViT/models/ViT/layers/create_conv2d.py]

""" Create Conv2d Factory Method

Hacked together by / Copyright 2020 Ross Wightman
"""

from .mixed_conv2d import MixedConv2d
from .cond_conv2d import CondConv2d
from .conv2d_same import create_conv2d_pad


def create_conv2d(in_channels, out_channels, kernel_size, **kwargs):
    """ Select a 2d convolution implementation based on arguments
    Creates and returns one of torch.nn.Conv2d, Conv2dSame, MixedConv2d, or CondConv2d.

    Used extensively by EfficientNet, MobileNetv3 and related networks.
    """
    if isinstance(kernel_size, list):
        assert 'num_experts' not in kwargs  # MixNet + CondConv combo not supported currently
        assert 'groups' not in kwargs  # MixedConv groups are defined by kernel list
        # We're going to use only lists for defining the MixedConv2d kernel groups,
        # ints, tuples, other iterables will continue to pass to normal conv and specify h, w.
        m = MixedConv2d(in_channels, out_channels, kernel_size, **kwargs)
    else:
        depthwise = kwargs.pop('depthwise', False)
        # for DW out_channels must be multiple of in_channels as must have out_channels % groups == 0
        groups = in_channels if depthwise else kwargs.pop('groups', 1)
        if 'num_experts' in kwargs and kwargs['num_experts'] > 0:
            m = CondConv2d(in_channels, out_channels, kernel_size, groups=groups, **kwargs)
        else:
            m = create_conv2d_pad(in_channels, out_channels, kernel_size, groups=groups, **kwargs)
    return m
