# Supplementary material for: Palmprint recognition based on principal line features
Source: PeerJ Comput Sci. 2025 Aug 18;11:e3109. doi: 10.7717/peerj-cs.3109 (PMC12453761; doi:10.7717/peerj-cs.3109)
Supplement: Supplemental Information 3 [file peerj-cs-11-3109-s003.zip › LViT/models/ViT/layers/create_norm_act.py]

""" NormAct (Normalizaiton + Activation Layer) Factory

Create norm + act combo modules that attempt to be backwards compatible with separate norm + act
isntances in models. Where these are used it will be possible to swap separate BN + act layers with
combined modules like IABN or EvoNorms.

Hacked together by / Copyright 2020 Ross Wightman
"""
import types
import functools

import torch
import torch.nn as nn

from .evo_norm import EvoNormBatch2d, EvoNormSample2d
from .norm_act import BatchNormAct2d, GroupNormAct
from .inplace_abn import InplaceAbn

_NORM_ACT_TYPES = {BatchNormAct2d, GroupNormAct, EvoNormBatch2d, EvoNormSample2d, InplaceAbn}
_NORM_ACT_REQUIRES_ARG = {BatchNormAct2d, GroupNormAct, InplaceAbn}  # requires act_layer arg to define act type


def get_norm_act_layer(layer_class):
    layer_class = layer_class.replace('_', '').lower()
    if layer_class.startswith("batchnorm"):
        layer = BatchNormAct2d
    elif layer_class.startswith("groupnorm"):
        layer = GroupNormAct
    elif layer_class == "evonormbatch":
        layer = EvoNormBatch2d
    elif layer_class == "evonormsample":
        layer = EvoNormSample2d
    elif layer_class == "iabn" or layer_class == "inplaceabn":
        layer = InplaceAbn
    else:
        assert False, "Invalid norm_act layer (%s)" % layer_class
    return layer


def create_norm_act(layer_type, num_features, apply_act=True, jit=False, **kwargs):
    layer_parts = layer_type.split('-')  # e.g. batchnorm-leaky_relu
    assert len(layer_parts) in (1, 2)
    layer = get_norm_act_layer(layer_parts[0])
    #activation_class = layer_parts[1].lower() if len(layer_parts) > 1 else ''   # FIXME support string act selection?
    layer_instance = layer(num_features, apply_act=apply_act, **kwargs)
    if jit:
        layer_instance = torch.jit.script(layer_instance)
    return layer_instance


def convert_norm_act(norm_layer, act_layer):
    assert isinstance(norm_layer, (type, str,  types.FunctionType, functools.partial))
    assert act_layer is None or isinstance(act_layer, (type, str, types.FunctionType, functools.partial))
    norm_act_kwargs = {}

    # unbind partial fn, so args can be rebound later
    if isinstance(norm_layer, functools.partial):
        norm_act_kwargs.update(norm_layer.keywords)
        norm_layer = norm_layer.func

    if isinstance(norm_layer, str):
        norm_act_layer = get_norm_act_layer(norm_layer)
    elif norm_layer in _NORM_ACT_TYPES:
        norm_act_layer = norm_layer
    elif isinstance(norm_layer,  types.FunctionType):
        # if function type, must be a lambda/fn that creates a norm_act layer
        norm_act_layer = norm_layer
    else:
        type_name = norm_layer.__name__.lower()
        if type_name.startswith('batchnorm'):
            norm_act_layer = BatchNormAct2d
        elif type_name.startswith('groupnorm'):
            norm_act_layer = GroupNormAct
        else:
            assert False, f"No equivalent norm_act layer for {type_name}"

    if norm_act_layer in _NORM_ACT_REQUIRES_ARG:
        # pass `act_layer` through for backwards compat where `act_layer=None` implies no activation.
        # In the future, may force use of `apply_act` with `act_layer` arg bound to relevant NormAct types
        norm_act_kwargs.setdefault('act_layer', act_layer)
    if norm_act_kwargs:
        norm_act_layer = functools.partial(norm_act_layer, **norm_act_kwargs)  # bind/rebind args
    return norm_act_layer
