# Supplementary material for: Palmprint recognition based on principal line features
Source: PeerJ Comput Sci. 2025 Aug 18;11:e3109. doi: 10.7717/peerj-cs.3109 (PMC12453761; doi:10.7717/peerj-cs.3109)
Supplement: Supplemental Information 3 [file peerj-cs-11-3109-s003.zip › LViT/models/ViT/layers/gather_excite.py]

""" Gather-Excite Attention Block

Paper: `Gather-Excite: Exploiting Feature Context in CNNs` - https://arxiv.org/abs/1810.12348

Official code here, but it's only partial impl in Caffe: https://github.com/hujie-frank/GENet

I've tried to support all of the extent both w/ and w/o params. I don't believe I've seen another
impl that covers all of the cases.

NOTE: extent=0 + extra_params=False is equivalent to Squeeze-and-Excitation

Hacked together by / Copyright 2021 Ross Wightman
"""
import math

from torch import nn as nn
import torch.nn.functional as F

from .create_act import create_act_layer, get_act_layer
from .create_conv2d import create_conv2d
from .helpers import make_divisible
from .mlp import ConvMlp


class GatherExcite(nn.Module):
    """ Gather-Excite Attention Module
    """
    def __init__(
            self, channels, feat_size=None, extra_params=False, extent=0, use_mlp=True,
            rd_ratio=1./16, rd_channels=None,  rd_divisor=1, add_maxpool=False,
            act_layer=nn.ReLU, norm_layer=nn.BatchNorm2d, gate_layer='sigmoid'):
        super(GatherExcite, self).__init__()
        self.add_maxpool = add_maxpool
        act_layer = get_act_layer(act_layer)
        self.extent = extent
        if extra_params:
            self.gather = nn.Sequential()
            if extent == 0:
                assert feat_size is not None, 'spatial feature size must be specified for global extent w/ params'
                self.gather.add_module(
                    'conv1', create_conv2d(channels, channels, kernel_size=feat_size, stride=1, depthwise=True))
                if norm_layer:
                    self.gather.add_module(f'norm1', nn.BatchNorm2d(channels))
            else:
                assert extent % 2 == 0
                num_conv = int(math.log2(extent))
                for i in range(num_conv):
                    self.gather.add_module(
                        f'conv{i + 1}',
                        create_conv2d(channels, channels, kernel_size=3, stride=2, depthwise=True))
                    if norm_layer:
                        self.gather.add_module(f'norm{i + 1}', nn.BatchNorm2d(channels))
                    if i != num_conv - 1:
                        self.gather.add_module(f'act{i + 1}', act_layer(inplace=True))
        else:
            self.gather = None
            if self.extent == 0:
                self.gk = 0
                self.gs = 0
            else:
                assert extent % 2 == 0
                self.gk = self.extent * 2 - 1
                self.gs = self.extent

        if not rd_channels:
            rd_channels = make_divisible(channels * rd_ratio, rd_divisor, round_limit=0.)
        self.mlp = ConvMlp(channels, rd_channels, act_layer=act_layer) if use_mlp else nn.Identity()
        self.gate = create_act_layer(gate_layer)

    def forward(self, x):
        size = x.shape[-2:]
        if self.gather is not None:
            x_ge = self.gather(x)
        else:
            if self.extent == 0:
                # global extent
                x_ge = x.mean(dim=(2, 3), keepdims=True)
                if self.add_maxpool:
                    # experimental codepath, may remove or change
                    x_ge = 0.5 * x_ge + 0.5 * x.amax((2, 3), keepdim=True)
            else:
                x_ge = F.avg_pool2d(
                    x, kernel_size=self.gk, stride=self.gs, padding=self.gk // 2, count_include_pad=False)
                if self.add_maxpool:
                    # experimental codepath, may remove or change
                    x_ge = 0.5 * x_ge + 0.5 * F.max_pool2d(x, kernel_size=self.gk, stride=self.gs, padding=self.gk // 2)
        x_ge = self.mlp(x_ge)
        if x_ge.shape[-1] != 1 or x_ge.shape[-2] != 1:
            x_ge = F.interpolate(x_ge, size=size)
        return x * self.gate(x_ge)
