# Supplementary material for: Palmprint recognition based on principal line features
Source: PeerJ Comput Sci. 2025 Aug 18;11:e3109. doi: 10.7717/peerj-cs.3109 (PMC12453761; doi:10.7717/peerj-cs.3109)
Supplement: Supplemental Information 3 [file peerj-cs-11-3109-s003.zip › LViT/models/ViT/layers/mixed_conv2d.py]

""" PyTorch Mixed Convolution

Paper: MixConv: Mixed Depthwise Convolutional Kernels (https://arxiv.org/abs/1907.09595)

Hacked together by / Copyright 2020 Ross Wightman
"""

import torch
from torch import nn as nn

from .conv2d_same import create_conv2d_pad


def _split_channels(num_chan, num_groups):
    split = [num_chan // num_groups for _ in range(num_groups)]
    split[0] += num_chan - sum(split)
    return split


class MixedConv2d(nn.ModuleDict):
    """ Mixed Grouped Convolution

    Based on MDConv and GroupedConv in MixNet impl:
      https://github.com/tensorflow/tpu/blob/master/models/official/mnasnet/mixnet/custom_layers.py
    """
    def __init__(self, in_channels, out_channels, kernel_size=3,
                 stride=1, padding='', dilation=1, depthwise=False, **kwargs):
        super(MixedConv2d, self).__init__()

        kernel_size = kernel_size if isinstance(kernel_size, list) else [kernel_size]
        num_groups = len(kernel_size)
        in_splits = _split_channels(in_channels, num_groups)
        out_splits = _split_channels(out_channels, num_groups)
        self.in_channels = sum(in_splits)
        self.out_channels = sum(out_splits)
        for idx, (k, in_ch, out_ch) in enumerate(zip(kernel_size, in_splits, out_splits)):
            conv_groups = in_ch if depthwise else 1
            # use add_module to keep key space clean
            self.add_module(
                str(idx),
                create_conv2d_pad(
                    in_ch, out_ch, k, stride=stride,
                    padding=padding, dilation=dilation, groups=conv_groups, **kwargs)
            )
        self.splits = in_splits

    def forward(self, x):
        x_split = torch.split(x, self.splits, 1)
        x_out = [c(x_split[i]) for i, c in enumerate(self.values())]
        x = torch.cat(x_out, 1)
        return x
