# Supplementary material for: Palmprint recognition based on principal line features
Source: PeerJ Comput Sci. 2025 Aug 18;11:e3109. doi: 10.7717/peerj-cs.3109 (PMC12453761; doi:10.7717/peerj-cs.3109)
Supplement: Supplemental Information 3 [file peerj-cs-11-3109-s003.zip › LViT/models/ViT/layers/mlp.py]

""" MLP module w/ dropout and configurable activation layer

Hacked together by / Copyright 2020 Ross Wightman
"""
from torch import nn as nn


class Mlp(nn.Module):
    """ MLP as used in Vision Transformer, MLP-Mixer and related networks
    """
    def __init__(self, in_features, hidden_features=None, out_features=None, act_layer=nn.GELU, drop=0.):
        super().__init__()
        out_features = out_features or in_features
        hidden_features = hidden_features or in_features
        self.fc1 = nn.Linear(in_features, hidden_features)
        self.act = act_layer()
        self.fc2 = nn.Linear(hidden_features, out_features)
        self.drop = nn.Dropout(drop)

    def forward(self, x):
        x = self.fc1(x)
        x = self.act(x)
        x = self.drop(x)
        x = self.fc2(x)
        x = self.drop(x)
        return x


class GluMlp(nn.Module):
    """ MLP w/ GLU style gating
    See: https://arxiv.org/abs/1612.08083, https://arxiv.org/abs/2002.05202
    """
    def __init__(self, in_features, hidden_features=None, out_features=None, act_layer=nn.Sigmoid, drop=0.):
        super().__init__()
        out_features = out_features or in_features
        hidden_features = hidden_features or in_features
        assert hidden_features % 2 == 0
        self.fc1 = nn.Linear(in_features, hidden_features)
        self.act = act_layer()
        self.fc2 = nn.Linear(hidden_features // 2, out_features)
        self.drop = nn.Dropout(drop)

    def init_weights(self):
        # override init of fc1 w/ gate portion set to weight near zero, bias=1
        fc1_mid = self.fc1.bias.shape[0] // 2
        nn.init.ones_(self.fc1.bias[fc1_mid:])
        nn.init.normal_(self.fc1.weight[fc1_mid:], std=1e-6)

    def forward(self, x):
        x = self.fc1(x)
        x, gates = x.chunk(2, dim=-1)
        x = x * self.act(gates)
        x = self.drop(x)
        x = self.fc2(x)
        x = self.drop(x)
        return x


class GatedMlp(nn.Module):
    """ MLP as used in gMLP
    """
    def __init__(self, in_features, hidden_features=None, out_features=None, act_layer=nn.GELU,
                 gate_layer=None, drop=0.):
        super().__init__()
        out_features = out_features or in_features
        hidden_features = hidden_features or in_features
        self.fc1 = nn.Linear(in_features, hidden_features)
        self.act = act_layer()
        if gate_layer is not None:
            assert hidden_features % 2 == 0
            self.gate = gate_layer(hidden_features)
            hidden_features = hidden_features // 2  # FIXME base reduction on gate property?
        else:
            self.gate = nn.Identity()
        self.fc2 = nn.Linear(hidden_features, out_features)
        self.drop = nn.Dropout(drop)

    def forward(self, x):
        x = self.fc1(x)
        x = self.act(x)
        x = self.drop(x)
        x = self.gate(x)
        x = self.fc2(x)
        x = self.drop(x)
        return x


class ConvMlp(nn.Module):
    """ MLP using 1x1 convs that keeps spatial dims
    """
    def __init__(
            self, in_features, hidden_features=None, out_features=None, act_layer=nn.ReLU, norm_layer=None, drop=0.):
        super().__init__()
        out_features = out_features or in_features
        hidden_features = hidden_features or in_features
        self.fc1 = nn.Conv2d(in_features, hidden_features, kernel_size=1, bias=True)
        self.norm = norm_layer(hidden_features) if norm_layer else nn.Identity()
        self.act = act_layer()
        self.fc2 = nn.Conv2d(hidden_features, out_features, kernel_size=1, bias=True)
        self.drop = nn.Dropout(drop)

    def forward(self, x):
        x = self.fc1(x)
        x = self.norm(x)
        x = self.act(x)
        x = self.drop(x)
        x = self.fc2(x)
        return x
