# Supplementary material for: Palmprint recognition based on principal line features
Source: PeerJ Comput Sci. 2025 Aug 18;11:e3109. doi: 10.7717/peerj-cs.3109 (PMC12453761; doi:10.7717/peerj-cs.3109)
Supplement: Supplemental Information 3 [file peerj-cs-11-3109-s003.zip › LViT/models/ViT/layers/norm.py]

""" Normalization layers and wrappers
"""
import torch
import torch.nn as nn
import torch.nn.functional as F


class GroupNorm(nn.GroupNorm):
    def __init__(self, num_channels, num_groups, eps=1e-5, affine=True):
        # NOTE num_channels is swapped to first arg for consistency in swapping norm layers with BN
        super().__init__(num_groups, num_channels, eps=eps, affine=affine)

    def forward(self, x):
        return F.group_norm(x, self.num_groups, self.weight, self.bias, self.eps)


class LayerNorm2d(nn.LayerNorm):
    """ LayerNorm for channels of '2D' spatial BCHW tensors """
    def __init__(self, num_channels):
        super().__init__(num_channels)

    def forward(self, x: torch.Tensor) -> torch.Tensor:
        return F.layer_norm(
            x.permute(0, 2, 3, 1), self.normalized_shape, self.weight, self.bias, self.eps).permute(0, 3, 1, 2)
