# Supplementary material for: Palmprint recognition based on principal line features
Source: PeerJ Comput Sci. 2025 Aug 18;11:e3109. doi: 10.7717/peerj-cs.3109 (PMC12453761; doi:10.7717/peerj-cs.3109)
Supplement: Supplemental Information 3 [file peerj-cs-11-3109-s003.zip › LViT/pycls/core/config.py]

#!/usr/bin/env python3

# Copyright (c) Facebook, Inc. and its affiliates.
#
# This source code is licensed under the MIT license found in the
# LICENSE file in the root directory of this source tree.

"""Configuration file (powered by YACS)."""

import os

from pycls.utils.io import cache_url
from yacs.config import CfgNode as CN


# Global config object
_C = CN()

# Example usage:
#   from core.config import cfg
cfg = _C


# ---------------------------------------------------------------------------- #
# Model options
# ---------------------------------------------------------------------------- #
_C.MODEL = CN()

# Model type
_C.MODEL.TYPE = ""

# Number of weight layers
_C.MODEL.DEPTH = 0

# Number of classes
_C.MODEL.NUM_CLASSES = 10

# Loss function (see pycls/models/loss.py for options)
_C.MODEL.LOSS_FUN = "cross_entropy"


# ---------------------------------------------------------------------------- #
# ResNet options
# ---------------------------------------------------------------------------- #
_C.RESNET = CN()

# Transformation function (see pycls/models/resnet.py for options)
_C.RESNET.TRANS_FUN = "basic_transform"

# Number of groups to use (1 -> ResNet; > 1 -> ResNeXt)
_C.RESNET.NUM_GROUPS = 1

# Width of each group (64 -> ResNet; 4 -> ResNeXt)
_C.RESNET.WIDTH_PER_GROUP = 64

# Apply stride to 1x1 conv (True -> MSRA; False -> fb.torch)
_C.RESNET.STRIDE_1X1 = True


# ---------------------------------------------------------------------------- #
# AnyNet options
# ---------------------------------------------------------------------------- #
_C.ANYNET = CN()

# Stem type
_C.ANYNET.STEM_TYPE = "plain_block"

# Stem width
_C.ANYNET.STEM_W = 32

# Block type
_C.ANYNET.BLOCK_TYPE = "plain_block"

# Depth for each stage (number of blocks in the stage)
_C.ANYNET.DEPTHS = []

# Width for each stage (width of each block in the stage)
_C.ANYNET.WIDTHS = []

# Strides for each stage (applies to the first block of each stage)
_C.ANYNET.STRIDES = []

# Bottleneck multipliers for each stage (applies to bottleneck block)
_C.ANYNET.BOT_MULS = []

# Group widths for each stage (applies to bottleneck block)
_C.ANYNET.GROUP_WS = []

# Whether SE is enabled for res_bottleneck_block
_C.ANYNET.SE_ON = False

# SE ratio
_C.ANYNET.SE_R = 0.25

# ---------------------------------------------------------------------------- #
# RegNet options
# ---------------------------------------------------------------------------- #
_C.REGNET = CN()

# Stem type
_C.REGNET.STEM_TYPE = "simple_stem_in"
# Stem width
_C.REGNET.STEM_W = 32
# Block type
_C.REGNET.BLOCK_TYPE = "res_bottleneck_block"
# Stride of each stage
_C.REGNET.STRIDE = 2
# Squeeze-and-Excitation (RegNetY)
_C.REGNET.SE_ON = False
_C.REGNET.SE_R = 0.25

# Depth
_C.REGNET.DEPTH = 10
# Initial width
_C.REGNET.W0 = 32
# Slope
_C.REGNET.WA = 5.0
# Quantization
_C.REGNET.WM = 2.5
# Group width
_C.REGNET.GROUP_W = 16
# Bottleneck multiplier (bm = 1 / b from the paper)
_C.REGNET.BOT_MUL = 1.0


# ---------------------------------------------------------------------------- #
# EfficientNet options
# ---------------------------------------------------------------------------- #
_C.EN = CN()

# Stem width
_C.EN.STEM_W = 32

# Depth for each stage (number of blocks in the stage)
_C.EN.DEPTHS = []

# Width for each stage (width of each block in the stage)
_C.EN.WIDTHS = []

# Expansion ratios for MBConv blocks in each stage
_C.EN.EXP_RATIOS = []

# Squeeze-and-Excitation (SE) ratio
_C.EN.SE_R = 0.25

# Strides for each stage (applies to the first block of each stage)
_C.EN.STRIDES = []

# Kernel sizes for each stage
_C.EN.KERNELS = []

# Head width
_C.EN.HEAD_W = 1280

# Drop connect ratio
_C.EN.DC_RATIO = 0.0

# Dropout ratio
_C.EN.DROPOUT_RATIO = 0.0


# ---------------------------------------------------------------------------- #
# Batch norm options
# ---------------------------------------------------------------------------- #
_C.BN = CN()

# BN epsilon
_C.BN.EPS = 1e-5

# BN momentum (BN momentum in PyTorch = 1 - BN momentum in Caffe2)
_C.BN.MOM = 0.1

# Precise BN stats
_C.BN.USE_PRECISE_STATS = False
_C.BN.NUM_SAMPLES_PRECISE = 1024

# Initialize the gamma of the final BN of each block to zero
_C.BN.ZERO_INIT_FINAL_GAMMA = False

# Use a different weight decay for BN layers
_C.BN.USE_CUSTOM_WEIGHT_DECAY = False
_C.BN.CUSTOM_WEIGHT_DECAY = 0.0

# ---------------------------------------------------------------------------- #
# Optimizer options
# ---------------------------------------------------------------------------- #
_C.OPTIM = CN()

# Base learning rate
_C.OPTIM.BASE_LR = 0.1

# Learning rate policy select from {'cos', 'exp', 'steps'}
_C.OPTIM.LR_POLICY = "cos"

# Exponential decay factor
_C.OPTIM.GAMMA = 0.1

# Steps for 'steps' policy (in epochs)
_C.OPTIM.STEPS = []

# Learning rate multiplier for 'steps' policy
_C.OPTIM.LR_MULT = 0.1

# Maximal number of epochs
_C.OPTIM.MAX_EPOCH = 200

# Momentum
_C.OPTIM.MOMENTUM = 0.9

# Momentum dampening
_C.OPTIM.DAMPENING = 0.0

# Nesterov momentum
_C.OPTIM.NESTEROV = True

# L2 regularization
_C.OPTIM.WEIGHT_DECAY = 5e-4

# Start the warm up from OPTIM.BASE_LR * OPTIM.WARMUP_FACTOR
_C.OPTIM.WARMUP_FACTOR = 0.1

# Gradually warm up the OPTIM.BASE_LR over this number of epochs
_C.OPTIM.WARMUP_EPOCHS = 0


# ---------------------------------------------------------------------------- #
# Training options
# ---------------------------------------------------------------------------- #
_C.TRAIN = CN()

# Dataset and split
_C.TRAIN.DATASET = ""
_C.TRAIN.SPLIT = "train"

# Total mini-batch size
_C.TRAIN.BATCH_SIZE = 128

# Image size
_C.TRAIN.IM_SIZE = 224

# Evaluate model on test data every eval period epochs
_C.TRAIN.EVAL_PERIOD = 1

# Save model checkpoint every checkpoint period epochs
_C.TRAIN.CHECKPOINT_PERIOD = 1

# Resume training from the latest checkpoint in the output directory
_C.TRAIN.AUTO_RESUME = True

# Weights to start training from
_C.TRAIN.WEIGHTS = ""


# ---------------------------------------------------------------------------- #
# Testing options
# ---------------------------------------------------------------------------- #
_C.TEST = CN()

# Dataset and split
_C.TEST.DATASET = ""
_C.TEST.SPLIT = "val"

# Total mini-batch size
_C.TEST.BATCH_SIZE = 200

# Image size
_C.TEST.IM_SIZE = 256

# Weights to use for testing
_C.TEST.WEIGHTS = ""


# ---------------------------------------------------------------------------- #
# Common train/test data loader options
# ---------------------------------------------------------------------------- #
_C.DATA_LOADER = CN()

# Number of data loader workers per training process
_C.DATA_LOADER.NUM_WORKERS = 4

# Load data to pinned host memory
_C.DATA_LOADER.PIN_MEMORY = True


# ---------------------------------------------------------------------------- #
# Memory options
# ---------------------------------------------------------------------------- #
_C.MEM = CN()

# Perform ReLU inplace
_C.MEM.RELU_INPLACE = True


# ---------------------------------------------------------------------------- #
# CUDNN options
# ---------------------------------------------------------------------------- #
_C.CUDNN = CN()

# Perform benchmarking to select the fastest CUDNN algorithms to use
# Note that this may increase the memory usage and will likely not result
# in overall speedups when variable size inputs are used (e.g. COCO training)
_C.CUDNN.BENCHMARK = True


# ---------------------------------------------------------------------------- #
# Precise timing options
# ---------------------------------------------------------------------------- #
_C.PREC_TIME = CN()

# Perform precise timing at the start of training
_C.PREC_TIME.ENABLED = False

# Total mini-batch size
_C.PREC_TIME.BATCH_SIZE = 128

# Number of iterations to warm up the caches
_C.PREC_TIME.WARMUP_ITER = 3

# Number of iterations to compute avg time
_C.PREC_TIME.NUM_ITER = 30


# ---------------------------------------------------------------------------- #
# Misc options
# ---------------------------------------------------------------------------- #

# Number of GPUs to use (applies to both training and testing)
_C.NUM_GPUS = 1

# Output directory
_C.OUT_DIR = "/tmp"

# Config destination (in OUT_DIR)
_C.CFG_DEST = "config.yaml"

# Note that non-determinism may still be present due to non-deterministic
# operator implementations in GPU operator libraries
_C.RNG_SEED = 1

# Log destination ('stdout' or 'file')
_C.LOG_DEST = "stdout"

# Log period in iters
_C.LOG_PERIOD = 10

# Distributed backend
_C.DIST_BACKEND = "nccl"

# Hostname and port for initializing multi-process groups
_C.HOST = "localhost"
_C.PORT = 10001

# Models weights referred to by URL are downloaded to this local cache
_C.DOWNLOAD_CACHE = "/tmp/pycls-download-cache"


def assert_and_infer_cfg(cache_urls=True):
    """Checks config values invariants."""
    assert (
        not _C.OPTIM.STEPS or _C.OPTIM.STEPS[0] == 0
    ), "The first lr step must start at 0"
    assert _C.TRAIN.SPLIT in [
        "train",
        "val",
        "test",
    ], "Train split '{}' not supported".format(_C.TRAIN.SPLIT)
    assert (
        _C.TRAIN.BATCH_SIZE % _C.NUM_GPUS == 0
    ), "Train mini-batch size should be a multiple of NUM_GPUS."
    assert _C.TEST.SPLIT in [
        "train",
        "val",
        "test",
    ], "Test split '{}' not supported".format(_C.TEST.SPLIT)
    assert (
        _C.TEST.BATCH_SIZE % _C.NUM_GPUS == 0
    ), "Test mini-batch size should be a multiple of NUM_GPUS."
    assert (
        not _C.BN.USE_PRECISE_STATS or _C.NUM_GPUS == 1
    ), "Precise BN stats computation not verified for > 1 GPU"
    assert _C.LOG_DEST in [
        "stdout",
        "file",
    ], "Log destination '{}' not supported".format(_C.LOG_DEST)
    assert (
        not _C.PREC_TIME.ENABLED or _C.NUM_GPUS == 1
    ), "Precise iter time computation not verified for > 1 GPU"
    if cache_urls:
        cache_cfg_urls()


def cache_cfg_urls():
    """Download URLs in the config, cache them locally, and rewrite cfg to make
    use of the locally cached file.
    """
    _C.TRAIN.WEIGHTS = cache_url(_C.TRAIN.WEIGHTS, _C.DOWNLOAD_CACHE)
    _C.TEST.WEIGHTS = cache_url(_C.TEST.WEIGHTS, _C.DOWNLOAD_CACHE)


def dump_cfg():
    """Dumps the config to the output directory."""
    cfg_file = os.path.join(_C.OUT_DIR, _C.CFG_DEST)
    with open(cfg_file, "w") as f:
        _C.dump(stream=f)


def load_cfg(out_dir, cfg_dest="config.yaml"):
    """Loads config from specified output directory."""
    cfg_file = os.path.join(out_dir, cfg_dest)
    _C.merge_from_file(cfg_file)
