# Supplementary material for: Palmprint recognition based on principal line features
Source: PeerJ Comput Sci. 2025 Aug 18;11:e3109. doi: 10.7717/peerj-cs.3109 (PMC12453761; doi:10.7717/peerj-cs.3109)
Supplement: Supplemental Information 3 [file peerj-cs-11-3109-s003.zip › LViT/pycls/core/model_builder.py]

#!/usr/bin/env python3

# Copyright (c) Facebook, Inc. and its affiliates.
#
# This source code is licensed under the MIT license found in the
# LICENSE file in the root directory of this source tree.

"""Model construction functions."""

import pycls.utils.logging as lu
import torch
from pycls.core.config import cfg
from pycls.models.anynet import AnyNet
from pycls.models.effnet import EffNet
from pycls.models.regnet import RegNet
from pycls.models.resnet import ResNet


logger = lu.get_logger(__name__)

# Supported models
_models = {"anynet": AnyNet, "effnet": EffNet, "resnet": ResNet, "regnet": RegNet}


def build_model():
    """Builds the model."""
    assert cfg.MODEL.TYPE in _models.keys(), "Model type '{}' not supported".format(
        cfg.MODEL.TYPE
    )
    assert (
        cfg.NUM_GPUS <= torch.cuda.device_count()
    ), "Cannot use more GPU devices than available"
    # Construct the model
    model = _models[cfg.MODEL.TYPE]()
    # Determine the GPU used by the current process
    cur_device = torch.cuda.current_device()
    # Transfer the model to the current GPU device
    model = model.cuda(device=cur_device)
    # Use multi-process data parallel model in the multi-gpu setting
    if cfg.NUM_GPUS > 1:
        # Make model replica operate on the current device
        model = torch.nn.parallel.DistributedDataParallel(
            module=model, device_ids=[cur_device], output_device=cur_device
        )
    return model


def register_model(name, ctor):
    """Registers a model dynamically."""
    _models[name] = ctor
