# Supplementary material for: Palmprint recognition based on principal line features
Source: PeerJ Comput Sci. 2025 Aug 18;11:e3109. doi: 10.7717/peerj-cs.3109 (PMC12453761; doi:10.7717/peerj-cs.3109)
Supplement: Supplemental Information 3 [file peerj-cs-11-3109-s003.zip › LViT/pycls/datasets/cifar10.py]

#!/usr/bin/env python3

# Copyright (c) Facebook, Inc. and its affiliates.
#
# This source code is licensed under the MIT license found in the
# LICENSE file in the root directory of this source tree.

"""CIFAR10 dataset."""

import os
import pickle

import numpy as np
import pycls.datasets.transforms as transforms
import pycls.utils.logging as lu
import torch
import torch.utils.data
from pycls.core.config import cfg


logger = lu.get_logger(__name__)

# Per-channel mean and SD values in BGR order
_MEAN = [125.3, 123.0, 113.9]
_SD = [63.0, 62.1, 66.7]


class Cifar10(torch.utils.data.Dataset):
    """CIFAR-10 dataset."""

    def __init__(self, data_path, split):
        assert os.path.exists(data_path), "Data path '{}' not found".format(data_path)
        assert split in ["train", "test"], "Split '{}' not supported for cifar".format(
            split
        )
        logger.info("Constructing CIFAR-10 {}...".format(split))
        self._data_path = data_path
        self._split = split
        # Data format:
        #   self._inputs - (split_size, 3, im_size, im_size) ndarray
        #   self._labels - split_size list
        self._inputs, self._labels = self._load_data()

    def _load_batch(self, batch_path):
        with open(batch_path, "rb") as f:
            d = pickle.load(f, encoding="bytes")
        return d[b"data"], d[b"labels"]

    def _load_data(self):
        """Loads data in memory."""
        logger.info("{} data path: {}".format(self._split, self._data_path))
        # Compute data batch names
        if self._split == "train":
            batch_names = ["data_batch_{}".format(i) for i in range(1, 6)]
        else:
            batch_names = ["test_batch"]
        # Load data batches
        inputs, labels = [], []
        for batch_name in batch_names:
            batch_path = os.path.join(self._data_path, batch_name)
            inputs_batch, labels_batch = self._load_batch(batch_path)
            inputs.append(inputs_batch)
            labels += labels_batch
        # Combine and reshape the inputs
        inputs = np.vstack(inputs).astype(np.float32)
        inputs = inputs.reshape((-1, 3, cfg.TRAIN.IM_SIZE, cfg.TRAIN.IM_SIZE))
        return inputs, labels

    def _prepare_im(self, im):
        """Prepares the image for network input."""
        im = transforms.color_norm(im, _MEAN, _SD)
        if self._split == "train":
            im = transforms.horizontal_flip(im=im, p=0.5)
            im = transforms.random_crop(im=im, size=cfg.TRAIN.IM_SIZE, pad_size=4)
        return im

    def __getitem__(self, index):
        im, label = self._inputs[index, ...].copy(), self._labels[index]
        im = self._prepare_im(im)
        return im, label

    def __len__(self):
        return self._inputs.shape[0]
