# Supplementary material for: Palmprint recognition based on principal line features
Source: PeerJ Comput Sci. 2025 Aug 18;11:e3109. doi: 10.7717/peerj-cs.3109 (PMC12453761; doi:10.7717/peerj-cs.3109)
Supplement: Supplemental Information 3 [file peerj-cs-11-3109-s003.zip › LViT/pycls/datasets/imagenet.py]

#!/usr/bin/env python3

# Copyright (c) Facebook, Inc. and its affiliates.
#
# This source code is licensed under the MIT license found in the
# LICENSE file in the root directory of this source tree.

"""ImageNet dataset."""

import os
import re

import cv2
import numpy as np
import pycls.datasets.transforms as transforms
import pycls.utils.logging as lu
import torch
import torch.utils.data
from pycls.core.config import cfg


logger = lu.get_logger(__name__)

# Per-channel mean and SD values in BGR order
_MEAN = [0.406, 0.456, 0.485]
_SD = [0.225, 0.224, 0.229]

# Eig vals and vecs of the cov mat
_EIG_VALS = np.array([[0.2175, 0.0188, 0.0045]])
_EIG_VECS = np.array(
    [[-0.5675, 0.7192, 0.4009], [-0.5808, -0.0045, -0.8140], [-0.5836, -0.6948, 0.4203]]
)


class ImageNet(torch.utils.data.Dataset):
    """ImageNet dataset."""

    def __init__(self, data_path, split):
        assert os.path.exists(data_path), "Data path '{}' not found".format(data_path)
        assert split in [
            "train",
            "val",
        ], "Split '{}' not supported for ImageNet".format(split)
        logger.info("Constructing ImageNet {}...".format(split))
        self._data_path = data_path
        self._split = split
        self._construct_imdb()

    def _construct_imdb(self):
        """Constructs the imdb."""
        # Compile the split data path
        split_path = os.path.join(self._data_path, self._split)
        logger.info("{} data path: {}".format(self._split, split_path))
        # Images are stored per class in subdirs (format: n<number>)
        self._class_ids = sorted(
            f for f in os.listdir(split_path) if re.match(r"^n[0-9]+$", f)
        )
        # Map ImageNet class ids to contiguous ids
        self._class_id_cont_id = {v: i for i, v in enumerate(self._class_ids)}
        # Construct the image db
        self._imdb = []
        for class_id in self._class_ids:
            cont_id = self._class_id_cont_id[class_id]
            im_dir = os.path.join(split_path, class_id)
            for im_name in os.listdir(im_dir):
                self._imdb.append(
                    {"im_path": os.path.join(im_dir, im_name), "class": cont_id}
                )
        logger.info("Number of images: {}".format(len(self._imdb)))
        logger.info("Number of classes: {}".format(len(self._class_ids)))

    def _prepare_im(self, im):
        """Prepares the image for network input."""
        # Train and test setups differ
        if self._split == "train":
            # Scale and aspect ratio
            im = transforms.random_sized_crop(
                im=im, size=cfg.TRAIN.IM_SIZE, area_frac=0.08
            )
            # Horizontal flip
            im = transforms.horizontal_flip(im=im, p=0.5, order="HWC")
        else:
            # Scale and center crop
            im = transforms.scale(cfg.TEST.IM_SIZE, im)
            im = transforms.center_crop(cfg.TRAIN.IM_SIZE, im)
        # HWC -> CHW
        im = im.transpose([2, 0, 1])
        # [0, 255] -> [0, 1]
        im = im / 255.0
        # PCA jitter
        if self._split == "train":
            im = transforms.lighting(im, 0.1, _EIG_VALS, _EIG_VECS)
        # Color normalization
        im = transforms.color_norm(im, _MEAN, _SD)
        return im

    def __getitem__(self, index):
        # Load the image
        im = cv2.imread(self._imdb[index]["im_path"])
        im = im.astype(np.float32, copy=False)
        # Prepare the image for training / testing
        im = self._prepare_im(im)
        # Retrieve the label
        label = self._imdb[index]["class"]
        return im, label

    def __len__(self):
        return len(self._imdb)
