# Supplementary material for: Palmprint recognition based on principal line features
Source: PeerJ Comput Sci. 2025 Aug 18;11:e3109. doi: 10.7717/peerj-cs.3109 (PMC12453761; doi:10.7717/peerj-cs.3109)
Supplement: Supplemental Information 3 [file peerj-cs-11-3109-s003.zip › LViT/pycls/datasets/paths.py]

#!/usr/bin/env python3

# Copyright (c) Facebook, Inc. and its affiliates.
#
# This source code is licensed under the MIT license found in the
# LICENSE file in the root directory of this source tree.

"""Dataset paths."""

import os


# Default data directory (/path/pycls/pycls/datasets/data)
_DEF_DATA_DIR = os.path.join(os.path.dirname(__file__), "data")

# Data paths
_paths = {
    "cifar10": _DEF_DATA_DIR + "/cifar10",
    "imagenet": _DEF_DATA_DIR + "/imagenet",
}


def has_data_path(dataset_name):
    """Determines if the dataset has a data path."""
    return dataset_name in _paths.keys()


def get_data_path(dataset_name):
    """Retrieves data path for the dataset."""
    return _paths[dataset_name]


def register_path(name, path):
    """Registers a dataset path dynamically."""
    _paths[name] = path
