# Supplementary material for: Palmprint recognition based on principal line features
Source: PeerJ Comput Sci. 2025 Aug 18;11:e3109. doi: 10.7717/peerj-cs.3109 (PMC12453761; doi:10.7717/peerj-cs.3109)
Supplement: Supplemental Information 3 [file peerj-cs-11-3109-s003.zip › LViT/pycls/models/anynet.py]

#!/usr/bin/env python3

# Copyright (c) Facebook, Inc. and its affiliates.
#
# This source code is licensed under the MIT license found in the
# LICENSE file in the root directory of this source tree.

"""AnyNet models."""

import pycls.utils.logging as lu
import pycls.utils.net as nu
import torch.nn as nn
from pycls.core.config import cfg


logger = lu.get_logger(__name__)


def get_stem_fun(stem_type):
    """Retrives the stem function by name."""
    stem_funs = {
        "res_stem_cifar": ResStemCifar,
        "res_stem_in": ResStemIN,
        "simple_stem_in": SimpleStemIN,
    }
    assert stem_type in stem_funs.keys(), "Stem type '{}' not supported".format(
        stem_type
    )
    return stem_funs[stem_type]


def get_block_fun(block_type):
    """Retrieves the block function by name."""
    block_funs = {
        "vanilla_block": VanillaBlock,
        "res_basic_block": ResBasicBlock,
        "res_bottleneck_block": ResBottleneckBlock,
    }
    assert block_type in block_funs.keys(), "Block type '{}' not supported".format(
        block_type
    )
    return block_funs[block_type]


class AnyHead(nn.Module):
    """AnyNet head."""

    def __init__(self, w_in, nc):
        super(AnyHead, self).__init__()
        self.avg_pool = nn.AdaptiveAvgPool2d((1, 1))
        self.fc = nn.Linear(w_in, nc, bias=True)

    def forward(self, x):
        x = self.avg_pool(x)
        x = x.view(x.size(0), -1)
        x = self.fc(x)
        return x


class VanillaBlock(nn.Module):
    """Vanilla block: [3x3 conv, BN, Relu] x2"""

    def __init__(self, w_in, w_out, stride, bm=None, gw=None, se_r=None):
        assert (
            bm is None and gw is None and se_r is None
        ), "Vanilla block does not support bm, gw, and se_r options"
        super(VanillaBlock, self).__init__()
        self._construct(w_in, w_out, stride)

    def _construct(self, w_in, w_out, stride):
        # 3x3, BN, ReLU
        self.a = nn.Conv2d(
            w_in, w_out, kernel_size=3, stride=stride, padding=1, bias=False
        )
        self.a_bn = nn.BatchNorm2d(w_out, eps=cfg.BN.EPS, momentum=cfg.BN.MOM)
        self.a_relu = nn.ReLU(inplace=cfg.MEM.RELU_INPLACE)
        # 3x3, BN, ReLU
        self.b = nn.Conv2d(w_out, w_out, kernel_size=3, stride=1, padding=1, bias=False)
        self.b_bn = nn.BatchNorm2d(w_out, eps=cfg.BN.EPS, momentum=cfg.BN.MOM)
        self.b_relu = nn.ReLU(inplace=cfg.MEM.RELU_INPLACE)

    def forward(self, x):
        for layer in self.children():
            x = layer(x)
        return x


class BasicTransform(nn.Module):
    """Basic transformation: [3x3 conv, BN, Relu] x2"""

    def __init__(self, w_in, w_out, stride):
        super(BasicTransform, self).__init__()
        self._construct(w_in, w_out, stride)

    def _construct(self, w_in, w_out, stride):
        # 3x3, BN, ReLU
        self.a = nn.Conv2d(
            w_in, w_out, kernel_size=3, stride=stride, padding=1, bias=False
        )
        self.a_bn = nn.BatchNorm2d(w_out, eps=cfg.BN.EPS, momentum=cfg.BN.MOM)
        self.a_relu = nn.ReLU(inplace=cfg.MEM.RELU_INPLACE)
        # 3x3, BN
        self.b = nn.Conv2d(w_out, w_out, kernel_size=3, stride=1, padding=1, bias=False)
        self.b_bn = nn.BatchNorm2d(w_out, eps=cfg.BN.EPS, momentum=cfg.BN.MOM)
        self.b_bn.final_bn = True

    def forward(self, x):
        for layer in self.children():
            x = layer(x)
        return x


class ResBasicBlock(nn.Module):
    """Residual basic block: x + F(x), F = basic transform"""

    def __init__(self, w_in, w_out, stride, bm=None, gw=None, se_r=None):
        assert (
            bm is None and gw is None and se_r is None
        ), "Basic transform does not support bm, gw, and se_r options"
        super(ResBasicBlock, self).__init__()
        self._construct(w_in, w_out, stride)

    def _add_skip_proj(self, w_in, w_out, stride):
        self.proj = nn.Conv2d(
            w_in, w_out, kernel_size=1, stride=stride, padding=0, bias=False
        )
        self.bn = nn.BatchNorm2d(w_out, eps=cfg.BN.EPS, momentum=cfg.BN.MOM)

    def _construct(self, w_in, w_out, stride):
        # Use skip connection with projection if shape changes
        self.proj_block = (w_in != w_out) or (stride != 1)
        if self.proj_block:
            self._add_skip_proj(w_in, w_out, stride)
        self.f = BasicTransform(w_in, w_out, stride)
        self.relu = nn.ReLU(cfg.MEM.RELU_INPLACE)

    def forward(self, x):
        if self.proj_block:
            x = self.bn(self.proj(x)) + self.f(x)
        else:
            x = x + self.f(x)
        x = self.relu(x)
        return x


class SE(nn.Module):
    """Squeeze-and-Excitation (SE) block"""

    def __init__(self, w_in, w_se):
        super(SE, self).__init__()
        self._construct(w_in, w_se)

    def _construct(self, w_in, w_se):
        # AvgPool
        self.avg_pool = nn.AdaptiveAvgPool2d((1, 1))
        # FC, Activation, FC, Sigmoid
        self.f_ex = nn.Sequential(
            nn.Conv2d(w_in, w_se, kernel_size=1, bias=True),
            nn.ReLU(inplace=cfg.MEM.RELU_INPLACE),
            nn.Conv2d(w_se, w_in, kernel_size=1, bias=True),
            nn.Sigmoid(),
        )

    def forward(self, x):
        return x * self.f_ex(self.avg_pool(x))


class BottleneckTransform(nn.Module):
    """Bottlenect transformation: 1x1, 3x3, 1x1"""

    def __init__(self, w_in, w_out, stride, bm, gw, se_r):
        super(BottleneckTransform, self).__init__()
        self._construct(w_in, w_out, stride, bm, gw, se_r)

    def _construct(self, w_in, w_out, stride, bm, gw, se_r):
        # Compute the bottleneck width
        w_b = int(round(w_out * bm))
        # Compute the number of groups
        num_gs = w_b // gw
        # 1x1, BN, ReLU
        self.a = nn.Conv2d(w_in, w_b, kernel_size=1, stride=1, padding=0, bias=False)
        self.a_bn = nn.BatchNorm2d(w_b, eps=cfg.BN.EPS, momentum=cfg.BN.MOM)
        self.a_relu = nn.ReLU(inplace=cfg.MEM.RELU_INPLACE)
        # 3x3, BN, ReLU
        self.b = nn.Conv2d(
            w_b, w_b, kernel_size=3, stride=stride, padding=1, groups=num_gs, bias=False
        )
        self.b_bn = nn.BatchNorm2d(w_b, eps=cfg.BN.EPS, momentum=cfg.BN.MOM)
        self.b_relu = nn.ReLU(inplace=cfg.MEM.RELU_INPLACE)
        # Squeeze-and-Excitation (SE)
        if se_r:
            w_se = int(round(w_in * se_r))
            self.se = SE(w_b, w_se)
        # 1x1, BN
        self.c = nn.Conv2d(w_b, w_out, kernel_size=1, stride=1, padding=0, bias=False)
        self.c_bn = nn.BatchNorm2d(w_out, eps=cfg.BN.EPS, momentum=cfg.BN.MOM)
        self.c_bn.final_bn = True

    def forward(self, x):
        for layer in self.children():
            x = layer(x)
        return x


class ResBottleneckBlock(nn.Module):
    """Residual bottleneck block: x + F(x), F = bottleneck transform"""

    def __init__(self, w_in, w_out, stride, bm=1.0, gw=1, se_r=None):
        super(ResBottleneckBlock, self).__init__()
        self._construct(w_in, w_out, stride, bm, gw, se_r)

    def _add_skip_proj(self, w_in, w_out, stride):
        self.proj = nn.Conv2d(
            w_in, w_out, kernel_size=1, stride=stride, padding=0, bias=False
        )
        self.bn = nn.BatchNorm2d(w_out, eps=cfg.BN.EPS, momentum=cfg.BN.MOM)

    def _construct(self, w_in, w_out, stride, bm, gw, se_r):
        # Use skip connection with projection if shape changes
        self.proj_block = (w_in != w_out) or (stride != 1)
        if self.proj_block:
            self._add_skip_proj(w_in, w_out, stride)
        self.f = BottleneckTransform(w_in, w_out, stride, bm, gw, se_r)
        self.relu = nn.ReLU(cfg.MEM.RELU_INPLACE)

    def forward(self, x):
        if self.proj_block:
            x = self.bn(self.proj(x)) + self.f(x)
        else:
            x = x + self.f(x)
        x = self.relu(x)
        return x


class ResStemCifar(nn.Module):
    """ResNet stem for CIFAR."""

    def __init__(self, w_in, w_out):
        super(ResStemCifar, self).__init__()
        self._construct(w_in, w_out)

    def _construct(self, w_in, w_out):
        # 3x3, BN, ReLU
        self.conv = nn.Conv2d(
            w_in, w_out, kernel_size=3, stride=1, padding=1, bias=False
        )
        self.bn = nn.BatchNorm2d(w_out, eps=cfg.BN.EPS, momentum=cfg.BN.MOM)
        self.relu = nn.ReLU(cfg.MEM.RELU_INPLACE)

    def forward(self, x):
        for layer in self.children():
            x = layer(x)
        return x


class ResStemIN(nn.Module):
    """ResNet stem for ImageNet."""

    def __init__(self, w_in, w_out):
        super(ResStemIN, self).__init__()
        self._construct(w_in, w_out)

    def _construct(self, w_in, w_out):
        # 7x7, BN, ReLU, maxpool
        self.conv = nn.Conv2d(
            w_in, w_out, kernel_size=7, stride=2, padding=3, bias=False
        )
        self.bn = nn.BatchNorm2d(w_out, eps=cfg.BN.EPS, momentum=cfg.BN.MOM)
        self.relu = nn.ReLU(cfg.MEM.RELU_INPLACE)
        self.pool = nn.MaxPool2d(kernel_size=3, stride=2, padding=1)

    def forward(self, x):
        for layer in self.children():
            x = layer(x)
        return x


class SimpleStemIN(nn.Module):
    """Simple stem for ImageNet."""

    def __init__(self, in_w, out_w):
        super(SimpleStemIN, self).__init__()
        self._construct(in_w, out_w)

    def _construct(self, in_w, out_w):
        # 3x3, BN, ReLU
        self.conv = nn.Conv2d(
            in_w, out_w, kernel_size=3, stride=2, padding=1, bias=False
        )
        self.bn = nn.BatchNorm2d(out_w, eps=cfg.BN.EPS, momentum=cfg.BN.MOM)
        self.relu = nn.ReLU(cfg.MEM.RELU_INPLACE)

    def forward(self, x):
        for layer in self.children():
            x = layer(x)
        return x


class AnyStage(nn.Module):
    """AnyNet stage (sequence of blocks w/ the same output shape)."""

    def __init__(self, w_in, w_out, stride, d, block_fun, bm, gw, se_r):
        super(AnyStage, self).__init__()
        self._construct(w_in, w_out, stride, d, block_fun, bm, gw, se_r)

    def _construct(self, w_in, w_out, stride, d, block_fun, bm, gw, se_r):
        # Construct the blocks
        for i in range(d):
            # Stride and w_in apply to the first block of the stage
            b_stride = stride if i == 0 else 1
            b_w_in = w_in if i == 0 else w_out
            # Construct the block
            self.add_module(
                "b{}".format(i + 1), block_fun(b_w_in, w_out, b_stride, bm, gw, se_r)
            )

    def forward(self, x):
        for block in self.children():
            x = block(x)
        return x


class AnyNet(nn.Module):
    """AnyNet model."""

    def __init__(self, **kwargs):
        super(AnyNet, self).__init__()
        if kwargs:
            self._construct(
                stem_type=kwargs["stem_type"],
                stem_w=kwargs["stem_w"],
                block_type=kwargs["block_type"],
                ds=kwargs["ds"],
                ws=kwargs["ws"],
                ss=kwargs["ss"],
                bms=kwargs["bms"],
                gws=kwargs["gws"],
                se_r=kwargs["se_r"],
                nc=kwargs["nc"],
            )
        else:
            self._construct(
                stem_type=cfg.ANYNET.STEM_TYPE,
                stem_w=cfg.ANYNET.STEM_W,
                block_type=cfg.ANYNET.BLOCK_TYPE,
                ds=cfg.ANYNET.DEPTHS,
                ws=cfg.ANYNET.WIDTHS,
                ss=cfg.ANYNET.STRIDES,
                bms=cfg.ANYNET.BOT_MULS,
                gws=cfg.ANYNET.GROUP_WS,
                se_r=cfg.ANYNET.SE_R if cfg.ANYNET.SE_ON else None,
                nc=cfg.MODEL.NUM_CLASSES,
            )
        self.apply(nu.init_weights)

    def _construct(self, stem_type, stem_w, block_type, ds, ws, ss, bms, gws, se_r, nc):
        logger.info("Constructing AnyNet: ds={}, ws={}".format(ds, ws))
        # Generate dummy bot muls and gs for models that do not use them
        bms = bms if bms else [1.0 for _d in ds]
        gws = gws if gws else [1 for _d in ds]
        # Group params by stage
        stage_params = list(zip(ds, ws, ss, bms, gws))
        # Construct the stem
        stem_fun = get_stem_fun(stem_type)
        self.stem = stem_fun(3, stem_w)
        # Construct the stages
        block_fun = get_block_fun(block_type)
        prev_w = stem_w
        for i, (d, w, s, bm, gw) in enumerate(stage_params):
            self.add_module(
                "s{}".format(i + 1), AnyStage(prev_w, w, s, d, block_fun, bm, gw, se_r)
            )
            prev_w = w
        # Construct the head
        self.head = AnyHead(w_in=prev_w, nc=nc)

    def forward(self, x):
        for module in self.children():
            x = module(x)
        return x
