# Supplementary material for: Palmprint recognition based on principal line features
Source: PeerJ Comput Sci. 2025 Aug 18;11:e3109. doi: 10.7717/peerj-cs.3109 (PMC12453761; doi:10.7717/peerj-cs.3109)
Supplement: Supplemental Information 3 [file peerj-cs-11-3109-s003.zip › LViT/pycls/models/resnet.py]

#!/usr/bin/env python3

# Copyright (c) Facebook, Inc. and its affiliates.
#
# This source code is licensed under the MIT license found in the
# LICENSE file in the root directory of this source tree.

"""ResNe(X)t models."""

import pycls.utils.logging as lu
import pycls.utils.net as nu
import torch.nn as nn
from pycls.core.config import cfg


logger = lu.get_logger(__name__)


# Stage depths for ImageNet models
_IN_STAGE_DS = {50: (3, 4, 6, 3), 101: (3, 4, 23, 3), 152: (3, 8, 36, 3)}


def get_trans_fun(name):
    """Retrieves the transformation function by name."""
    trans_funs = {
        "basic_transform": BasicTransform,
        "bottleneck_transform": BottleneckTransform,
    }
    assert (
        name in trans_funs.keys()
    ), "Transformation function '{}' not supported".format(name)
    return trans_funs[name]


class ResHead(nn.Module):
    """ResNet head."""

    def __init__(self, w_in, nc):
        super(ResHead, self).__init__()
        self.avg_pool = nn.AdaptiveAvgPool2d((1, 1))
        self.fc = nn.Linear(w_in, nc, bias=True)

    def forward(self, x):
        x = self.avg_pool(x)
        x = x.view(x.size(0), -1)
        x = self.fc(x)
        return x


class BasicTransform(nn.Module):
    """Basic transformation: 3x3, 3x3"""

    def __init__(self, w_in, w_out, stride, w_b=None, num_gs=1):
        assert (
            w_b is None and num_gs == 1
        ), "Basic transform does not support w_b and num_gs options"
        super(BasicTransform, self).__init__()
        self._construct(w_in, w_out, stride)

    def _construct(self, w_in, w_out, stride):
        # 3x3, BN, ReLU
        self.a = nn.Conv2d(
            w_in, w_out, kernel_size=3, stride=stride, padding=1, bias=False
        )
        self.a_bn = nn.BatchNorm2d(w_out, eps=cfg.BN.EPS, momentum=cfg.BN.MOM)
        self.a_relu = nn.ReLU(inplace=cfg.MEM.RELU_INPLACE)
        # 3x3, BN
        self.b = nn.Conv2d(w_out, w_out, kernel_size=3, stride=1, padding=1, bias=False)
        self.b_bn = nn.BatchNorm2d(w_out, eps=cfg.BN.EPS, momentum=cfg.BN.MOM)
        self.b_bn.final_bn = True

    def forward(self, x):
        for layer in self.children():
            x = layer(x)
        return x


class BottleneckTransform(nn.Module):
    """Bottleneck transformation: 1x1, 3x3, 1x1"""

    def __init__(self, w_in, w_out, stride, w_b, num_gs):
        super(BottleneckTransform, self).__init__()
        self._construct(w_in, w_out, stride, w_b, num_gs)

    def _construct(self, w_in, w_out, stride, w_b, num_gs):
        # MSRA -> stride=2 is on 1x1; TH/C2 -> stride=2 is on 3x3
        (str1x1, str3x3) = (stride, 1) if cfg.RESNET.STRIDE_1X1 else (1, stride)
        # 1x1, BN, ReLU
        self.a = nn.Conv2d(
            w_in, w_b, kernel_size=1, stride=str1x1, padding=0, bias=False
        )
        self.a_bn = nn.BatchNorm2d(w_b, eps=cfg.BN.EPS, momentum=cfg.BN.MOM)
        self.a_relu = nn.ReLU(inplace=cfg.MEM.RELU_INPLACE)
        # 3x3, BN, ReLU
        self.b = nn.Conv2d(
            w_b, w_b, kernel_size=3, stride=str3x3, padding=1, groups=num_gs, bias=False
        )
        self.b_bn = nn.BatchNorm2d(w_b, eps=cfg.BN.EPS, momentum=cfg.BN.MOM)
        self.b_relu = nn.ReLU(inplace=cfg.MEM.RELU_INPLACE)
        # 1x1, BN
        self.c = nn.Conv2d(w_b, w_out, kernel_size=1, stride=1, padding=0, bias=False)
        self.c_bn = nn.BatchNorm2d(w_out, eps=cfg.BN.EPS, momentum=cfg.BN.MOM)
        self.c_bn.final_bn = True

    def forward(self, x):
        for layer in self.children():
            x = layer(x)
        return x


class ResBlock(nn.Module):
    """Residual block: x + F(x)"""

    def __init__(self, w_in, w_out, stride, trans_fun, w_b=None, num_gs=1):
        super(ResBlock, self).__init__()
        self._construct(w_in, w_out, stride, trans_fun, w_b, num_gs)

    def _add_skip_proj(self, w_in, w_out, stride):
        self.proj = nn.Conv2d(
            w_in, w_out, kernel_size=1, stride=stride, padding=0, bias=False
        )
        self.bn = nn.BatchNorm2d(w_out, eps=cfg.BN.EPS, momentum=cfg.BN.MOM)

    def _construct(self, w_in, w_out, stride, trans_fun, w_b, num_gs):
        # Use skip connection with projection if shape changes
        self.proj_block = (w_in != w_out) or (stride != 1)
        if self.proj_block:
            self._add_skip_proj(w_in, w_out, stride)
        self.f = trans_fun(w_in, w_out, stride, w_b, num_gs)
        self.relu = nn.ReLU(cfg.MEM.RELU_INPLACE)

    def forward(self, x):
        if self.proj_block:
            x = self.bn(self.proj(x)) + self.f(x)
        else:
            x = x + self.f(x)
        x = self.relu(x)
        return x


class ResStage(nn.Module):
    """Stage of ResNet."""

    def __init__(self, w_in, w_out, stride, d, w_b=None, num_gs=1):
        super(ResStage, self).__init__()
        self._construct(w_in, w_out, stride, d, w_b, num_gs)

    def _construct(self, w_in, w_out, stride, d, w_b, num_gs):
        # Construct the blocks
        for i in range(d):
            # Stride and w_in apply to the first block of the stage
            b_stride = stride if i == 0 else 1
            b_w_in = w_in if i == 0 else w_out
            # Retrieve the transformation function
            trans_fun = get_trans_fun(cfg.RESNET.TRANS_FUN)
            # Construct the block
            res_block = ResBlock(b_w_in, w_out, b_stride, trans_fun, w_b, num_gs)
            self.add_module("b{}".format(i + 1), res_block)

    def forward(self, x):
        for block in self.children():
            x = block(x)
        return x


class ResStem(nn.Module):
    """Stem of ResNet."""

    def __init__(self, w_in, w_out):
        assert (
            cfg.TRAIN.DATASET == cfg.TEST.DATASET
        ), "Train and test dataset must be the same for now"
        super(ResStem, self).__init__()
        if "cifar" in cfg.TRAIN.DATASET:
            self._construct_cifar(w_in, w_out)
        else:
            self._construct_imagenet(w_in, w_out)

    def _construct_cifar(self, w_in, w_out):
        # 3x3, BN, ReLU
        self.conv = nn.Conv2d(
            w_in, w_out, kernel_size=3, stride=1, padding=1, bias=False
        )
        self.bn = nn.BatchNorm2d(w_out, eps=cfg.BN.EPS, momentum=cfg.BN.MOM)
        self.relu = nn.ReLU(cfg.MEM.RELU_INPLACE)

    def _construct_imagenet(self, w_in, w_out):
        # 7x7, BN, ReLU, maxpool
        self.conv = nn.Conv2d(
            w_in, w_out, kernel_size=7, stride=2, padding=3, bias=False
        )
        self.bn = nn.BatchNorm2d(w_out, eps=cfg.BN.EPS, momentum=cfg.BN.MOM)
        self.relu = nn.ReLU(cfg.MEM.RELU_INPLACE)
        self.pool = nn.MaxPool2d(kernel_size=3, stride=2, padding=1)

    def forward(self, x):
        for layer in self.children():
            x = layer(x)
        return x


class ResNet(nn.Module):
    """ResNet model."""

    def __init__(self):
        assert cfg.TRAIN.DATASET in [
            "cifar10",
            "imagenet",
        ], "Training ResNet on {} is not supported".format(cfg.TRAIN.DATASET)
        assert cfg.TEST.DATASET in [
            "cifar10",
            "imagenet",
        ], "Testing ResNet on {} is not supported".format(cfg.TEST.DATASET)
        super(ResNet, self).__init__()
        if "cifar" in cfg.TRAIN.DATASET:
            self._construct_cifar()
        else:
            self._construct_imagenet()
        self.apply(nu.init_weights)

    def _construct_cifar(self):
        assert (
            cfg.MODEL.DEPTH - 2
        ) % 6 == 0, "Model depth should be of the format 6n + 2 for cifar"
        logger.info("Constructing: ResNet-{}".format(cfg.MODEL.DEPTH))
        # Each stage has the same number of blocks for cifar
        d = int((cfg.MODEL.DEPTH - 2) / 6)
        # Stem: (N, 3, 32, 32) -> (N, 16, 32, 32)
        self.stem = ResStem(w_in=3, w_out=16)
        # Stage 1: (N, 16, 32, 32) -> (N, 16, 32, 32)
        self.s1 = ResStage(w_in=16, w_out=16, stride=1, d=d)
        # Stage 2: (N, 16, 32, 32) -> (N, 32, 16, 16)
        self.s2 = ResStage(w_in=16, w_out=32, stride=2, d=d)
        # Stage 3: (N, 32, 16, 16) -> (N, 64, 8, 8)
        self.s3 = ResStage(w_in=32, w_out=64, stride=2, d=d)
        # Head: (N, 64, 8, 8) -> (N, num_classes)
        self.head = ResHead(w_in=64, nc=cfg.MODEL.NUM_CLASSES)

    def _construct_imagenet(self):
        logger.info(
            "Constructing: ResNe(X)t-{}-{}x{}, {}".format(
                cfg.MODEL.DEPTH,
                cfg.RESNET.NUM_GROUPS,
                cfg.RESNET.WIDTH_PER_GROUP,
                cfg.RESNET.TRANS_FUN,
            )
        )
        # Retrieve the number of blocks per stage
        (d1, d2, d3, d4) = _IN_STAGE_DS[cfg.MODEL.DEPTH]
        # Compute the initial bottleneck width
        num_gs = cfg.RESNET.NUM_GROUPS
        w_b = cfg.RESNET.WIDTH_PER_GROUP * num_gs
        # Stem: (N, 3, 224, 224) -> (N, 64, 56, 56)
        self.stem = ResStem(w_in=3, w_out=64)
        # Stage 1: (N, 64, 56, 56) -> (N, 256, 56, 56)
        self.s1 = ResStage(w_in=64, w_out=256, stride=1, d=d1, w_b=w_b, num_gs=num_gs)
        # Stage 2: (N, 256, 56, 56) -> (N, 512, 28, 28)
        self.s2 = ResStage(
            w_in=256, w_out=512, stride=2, d=d2, w_b=w_b * 2, num_gs=num_gs
        )
        # Stage 3: (N, 512, 56, 56) -> (N, 1024, 14, 14)
        self.s3 = ResStage(
            w_in=512, w_out=1024, stride=2, d=d3, w_b=w_b * 4, num_gs=num_gs
        )
        # Stage 4: (N, 1024, 14, 14) -> (N, 2048, 7, 7)
        self.s4 = ResStage(
            w_in=1024, w_out=2048, stride=2, d=d4, w_b=w_b * 8, num_gs=num_gs
        )
        # Head: (N, 2048, 7, 7) -> (N, num_classes)
        self.head = ResHead(w_in=2048, nc=cfg.MODEL.NUM_CLASSES)

    def forward(self, x):
        for module in self.children():
            x = module(x)
        return x
