# Supplementary material for: Palmprint recognition based on principal line features
Source: PeerJ Comput Sci. 2025 Aug 18;11:e3109. doi: 10.7717/peerj-cs.3109 (PMC12453761; doi:10.7717/peerj-cs.3109)
Supplement: Supplemental Information 3 [file peerj-cs-11-3109-s003.zip › LViT/pycls/utils/distributed.py]

#!/usr/bin/env python3

# Copyright (c) Facebook, Inc. and its affiliates.
#
# This source code is licensed under the MIT license found in the
# LICENSE file in the root directory of this source tree.

"""Distributed helpers."""

import torch
from pycls.core.config import cfg


def is_master_proc():
    """Determines if the current process is the master process.

    Master process is responsible for logging, writing and loading checkpoints.
    In the multi GPU setting, we assign the master role to the rank 0 process.
    When training using a single GPU, there is only one training processes
    which is considered the master processes.
    """
    return cfg.NUM_GPUS == 1 or torch.distributed.get_rank() == 0


def init_process_group(proc_rank, world_size):
    """Initializes the default process group."""
    # Set the GPU to use
    torch.cuda.set_device(proc_rank)
    # Initialize the process group
    torch.distributed.init_process_group(
        backend=cfg.DIST_BACKEND,
        init_method="tcp://{}:{}".format(cfg.HOST, cfg.PORT),
        world_size=world_size,
        rank=proc_rank,
    )


def destroy_process_group():
    """Destroys the default process group."""
    torch.distributed.destroy_process_group()


def scaled_all_reduce(tensors):
    """Performs the scaled all_reduce operation on the provided tensors.

    The input tensors are modified in-place. Currently supports only the sum
    reduction operator. The reduced values are scaled by the inverse size of
    the process group (equivalent to cfg.NUM_GPUS).
    """
    # Queue the reductions
    reductions = []
    for tensor in tensors:
        reduction = torch.distributed.all_reduce(tensor, async_op=True)
        reductions.append(reduction)
    # Wait for reductions to finish
    for reduction in reductions:
        reduction.wait()
    # Scale the results
    for tensor in tensors:
        tensor.mul_(1.0 / cfg.NUM_GPUS)
    return tensors
