# Supplementary material for: Palmprint recognition based on principal line features
Source: PeerJ Comput Sci. 2025 Aug 18;11:e3109. doi: 10.7717/peerj-cs.3109 (PMC12453761; doi:10.7717/peerj-cs.3109)
Supplement: Supplemental Information 3 [file peerj-cs-11-3109-s003.zip › LViT/pycls/utils/multiprocessing.py]

#!/usr/bin/env python3

# Copyright (c) Facebook, Inc. and its affiliates.
#
# This source code is licensed under the MIT license found in the
# LICENSE file in the root directory of this source tree.

"""Multiprocessing helpers."""

import multiprocessing as mp
import traceback

import pycls.utils.distributed as du
from pycls.utils.error_handler import ErrorHandler


def run(proc_rank, world_size, error_queue, fun, fun_args, fun_kwargs):
    """Runs a function from a child process."""
    try:
        # Initialize the process group
        du.init_process_group(proc_rank, world_size)
        # Run the function
        fun(*fun_args, **fun_kwargs)
    except KeyboardInterrupt:
        # Killed by the parent process
        pass
    except Exception:
        # Propagate exception to the parent process
        error_queue.put(traceback.format_exc())
    finally:
        # Destroy the process group
        du.destroy_process_group()


def multi_proc_run(num_proc, fun, fun_args=(), fun_kwargs=None):
    """Runs a function in a multi-proc setting."""

    if fun_kwargs is None:
        fun_kwargs = {}

    # Handle errors from training subprocesses
    error_queue = mp.SimpleQueue()
    error_handler = ErrorHandler(error_queue)

    # Run each training subprocess
    ps = []
    for i in range(num_proc):
        p_i = mp.Process(
            target=run, args=(i, num_proc, error_queue, fun, fun_args, fun_kwargs)
        )
        ps.append(p_i)
        p_i.start()
        error_handler.add_child(p_i.pid)

    # Wait for each subprocess to finish
    for p in ps:
        p.join()
