# Supplementary material for: Palmprint recognition based on principal line features
Source: PeerJ Comput Sci. 2025 Aug 18;11:e3109. doi: 10.7717/peerj-cs.3109 (PMC12453761; doi:10.7717/peerj-cs.3109)
Supplement: Supplemental Information 3 [file peerj-cs-11-3109-s003.zip › LViT/pycls/utils/net.py]

#!/usr/bin/env python3

# Copyright (c) Facebook, Inc. and its affiliates.
#
# This source code is licensed under the MIT license found in the
# LICENSE file in the root directory of this source tree.

"""Functions for manipulating networks."""

import itertools
import math

import torch
import torch.nn as nn
from pycls.core.config import cfg


def init_weights(m):
    """Performs ResNet-style weight initialization."""
    if isinstance(m, nn.Conv2d):
        # Note that there is no bias due to BN
        fan_out = m.kernel_size[0] * m.kernel_size[1] * m.out_channels
        m.weight.data.normal_(mean=0.0, std=math.sqrt(2.0 / fan_out))
    elif isinstance(m, nn.BatchNorm2d):
        zero_init_gamma = (
            hasattr(m, "final_bn") and m.final_bn and cfg.BN.ZERO_INIT_FINAL_GAMMA
        )
        m.weight.data.fill_(0.0 if zero_init_gamma else 1.0)
        m.bias.data.zero_()
    elif isinstance(m, nn.Linear):
        m.weight.data.normal_(mean=0.0, std=0.01)
        m.bias.data.zero_()


@torch.no_grad()
def compute_precise_bn_stats(model, loader):
    """Computes precise BN stats on training data."""
    # Compute the number of minibatches to use
    num_iter = min(cfg.BN.NUM_SAMPLES_PRECISE // loader.batch_size, len(loader))
    # Retrieve the BN layers
    bns = [m for m in model.modules() if isinstance(m, torch.nn.BatchNorm2d)]
    # Initialize stats storage
    mus = [torch.zeros_like(bn.running_mean) for bn in bns]
    sqs = [torch.zeros_like(bn.running_var) for bn in bns]
    # Remember momentum values
    moms = [bn.momentum for bn in bns]
    # Disable momentum
    for bn in bns:
        bn.momentum = 1.0
    # Accumulate the stats across the data samples
    for inputs, _labels in itertools.islice(loader, num_iter):
        model(inputs.cuda())
        # Accumulate the stats for each BN layer
        for i, bn in enumerate(bns):
            m, v = bn.running_mean, bn.running_var
            sqs[i] += (v + m * m) / num_iter
            mus[i] += m / num_iter
    # Set the stats and restore momentum values
    for i, bn in enumerate(bns):
        bn.running_var = sqs[i] - mus[i] * mus[i]
        bn.running_mean = mus[i]
        bn.momentum = moms[i]


def reset_bn_stats(model):
    """Resets running BN stats."""
    for m in model.modules():
        if isinstance(m, torch.nn.BatchNorm2d):
            m.reset_running_stats()


def drop_connect(x, drop_ratio):
    """Drop connect (adapted from DARTS)."""
    keep_ratio = 1.0 - drop_ratio
    mask = torch.empty([x.shape[0], 1, 1, 1], dtype=x.dtype, device=x.device)
    mask.bernoulli_(keep_ratio)
    x.div_(keep_ratio)
    x.mul_(mask)
    return x


def get_flat_weights(model):
    """Gets all model weights as a single flat vector."""
    return torch.cat([p.data.view(-1, 1) for p in model.parameters()], 0)


def set_flat_weights(model, flat_weights):
    """Sets all model weights from a single flat vector."""
    k = 0
    for p in model.parameters():
        n = p.data.numel()
        p.data.copy_(flat_weights[k : (k + n)].view_as(p.data))
        k += n
    assert k == flat_weights.numel()
