# Supplementary material for: Palmprint recognition based on principal line features
Source: PeerJ Comput Sci. 2025 Aug 18;11:e3109. doi: 10.7717/peerj-cs.3109 (PMC12453761; doi:10.7717/peerj-cs.3109)
Supplement: Supplemental Information 3 [file peerj-cs-11-3109-s003.zip › LViT/utils/plot.py]

import matplotlib.pyplot as plt
from config import opt
import numpy as np

y1_03_2=np.load('E:/pycharm/Projects/Palm/y1_0.3_2.npy')
y1_03_2=y1_03_2.tolist()
y2_03_2=np.load('E:/pycharm/Projects/Palm/y2_0.3_2.npy')
y2_03_2=y2_03_2.tolist()
y3_03_2=np.load('E:/pycharm/Projects/Palm/y3_0.3_2.npy')
y3_03_2=y3_03_2.tolist()
y4_03_2=np.load('E:/pycharm/Projects/Palm/y4_0.3_2.npy')
y4_03_2=y4_03_2.tolist()

y1_05_2=np.load('E:/pycharm/Projects/Palm/y1_0.5_2.npy')
y1_05_2=y1_05_2.tolist()
y2_05_2=np.load('E:/pycharm/Projects/Palm/y2_0.5_2.npy')
y2_05_2=y2_05_2.tolist()
y3_05_2=np.load('E:/pycharm/Projects/Palm/y3_0.5_2.npy')
y3_05_2=y3_05_2.tolist()
y4_05_2=np.load('E:/pycharm/Projects/Palm/y4_0.5_2.npy')
y4_05_2=y4_05_2.tolist()

y1_07_2=np.load('E:/pycharm/Projects/Palm/y1_0.7_2.npy')
y1_07_2=y1_07_2.tolist()
y2_07_2=np.load('E:/pycharm/Projects/Palm/y2_0.7_2.npy')
y2_07_2=y2_07_2.tolist()
y3_07_2=np.load('E:/pycharm/Projects/Palm/y3_0.7_2.npy')
y3_07_2=y3_07_2.tolist()
y4_07_2=np.load('E:/pycharm/Projects/Palm/y4_0.7_2.npy')
y4_07_2=y4_07_2.tolist()

y1_1_2=np.load('E:/pycharm/Projects/Palm/y1_1_2.npy')
y1_1_2=y1_1_2.tolist()
y2_1_2=np.load('E:/pycharm/Projects/Palm/y2_1_2.npy')
y2_1_2=y2_1_2.tolist()
y3_1_2=np.load('E:/pycharm/Projects/Palm/y3_1_2.npy')
y3_1_2=y3_1_2.tolist()
y4_1_2=np.load('E:/pycharm/Projects/Palm/y4_1_2.npy')
y4_1_2=y4_1_2.tolist()


y1_ce=np.load('E:/pycharm/Projects/Palm/y1_ce.npy')
y1_ce=y1_ce.tolist()
y2_ce=np.load('E:/pycharm/Projects/Palm/y2_ce.npy')
y2_ce=y2_ce.tolist()
y3_ce=np.load('E:/pycharm/Projects/Palm/y3_ce.npy')
y3_ce=y3_ce.tolist()
y4_ce=np.load('E:/pycharm/Projects/Palm/y4_ce.npy')
y4_ce=y4_ce.tolist()

# print((np.array(y1)).shape)
# print((np.array(y2)).shape)
# print(y1)
# print(y2)

# plt.subplot(4, 1, 1)
plt.plot(y1_03_2)
plt.plot(y1_05_2)
plt.plot(y1_07_2)
plt.plot(y1_1_2)
plt.plot(y1_ce)
plt.title('Train accuracy')
plt.xlabel('epoch')
plt.ylabel('accuracy')
# plt.xticks(range(401))
plt.legend(["α=0.3 μ=2", "α=0.5 μ=2", "α=0.7 μ=2", "α=1 μ=2", "cross entropy"])
# plt.legend(["red", "Blue"])
plt.savefig("E:/pycharm/Projects/Palm/Train_accuracy.jpg")
plt.show()

# plt.subplot(4, 1, 2)
plt.plot(y2_03_2)
plt.plot(y2_05_2)
plt.plot(y2_07_2)
plt.plot(y2_1_2)
plt.plot(y2_ce)
plt.title('Train loss')
plt.xlabel('epoch')
plt.ylabel('loss')
# plt.xticks(range(401))
plt.legend(["α=0.3 μ=2", "α=0.5 μ=2", "α=0.7 μ=2", "α=1 μ=2", "cross entropy"])
plt.savefig("E:/pycharm/Projects/Palm/Train_loss.jpg")
plt.show()

# plt.subplot(4, 1, 3)
plt.plot(y3_03_2)
plt.plot(y3_05_2)
plt.plot(y3_07_2)
plt.plot(y3_1_2)
plt.plot(y3_ce)
plt.title('Test accuracy')
plt.xlabel('epoch')
plt.ylabel('accuracy')
# plt.xticks(range(401))
plt.legend(["α=0.3 μ=2", "α=0.5 μ=2", "α=0.7 μ=2", "α=1 μ=2", "cross entropy"])
plt.savefig("E:/pycharm/Projects/Palm/Test_accuracy.jpg")
plt.show()

# plt.subplot(4, 1, 4)
plt.plot(y4_03_2)
plt.plot(y4_05_2)
plt.plot(y4_07_2)
plt.plot(y4_1_2)
plt.plot(y4_ce)
plt.title('test loss')
plt.xlabel('epoch')
plt.ylabel('loss')
# plt.xticks(range(401))
plt.legend(["α=0.3 μ=2", "α=0.5 μ=2", "α=0.7 μ=2", "α=1 μ=2", "cross entropy"])
plt.savefig("E:/pycharm/Projects/Palm/Test_loss.jpg")
plt.show()
