# Supplementary material for: Palmprint recognition based on principal line features
Source: PeerJ Comput Sci. 2025 Aug 18;11:e3109. doi: 10.7717/peerj-cs.3109 (PMC12453761; doi:10.7717/peerj-cs.3109)
Supplement: Supplemental Information 3 [file peerj-cs-11-3109-s003.zip › LViT/utils/visualize.py]

#coding:utf8
import visdom
import time
import numpy as np

class Visualizer(object):
    '''
    self.text('hello visdom')
    self.histogram(t.randn(1000))
    self.line(t.arange(0, 10),t.arange(1, 11))
    '''
    def __init__(self, env = 'default', **kwargs):
        self.vis = visdom.Visdom(env = env,**kwargs)

        self.index = {}
        self.log_text = ''

    def reinit(self,env = 'default',**kwargs):
 
        self.vis = visdom.Visdom(env=env, **kwargs)
        return self

    def plot_many(self,d):

        for k,v in d.itertems():
            self.plot(k,v)

    def img_many(self,d):
        for k,v in d.iteritem():
            self.img(k,v)

    def polt(self,name,y,**kwargs):

        x = self.index.get(name, 0)
        self.vis.line(Y=np.array([y]), X=np.array([x]),
                      win=name,
                      opts=dict(title=name),
                      update=None if x == 0 else 'append',
                      **kwargs
        )
        self.index[name] = x + 1

    def img(self, name, img_, **kwargs):
        '''
        self.img('input_img',t.Tensor(64,64))
        self.img('input_imgs',t.Tensor(3,64,64))
        self.img('input_imgs',t.Tensor(100,1,64,64))
        self.img('input_imgs',t.Tensor(100,3,64,64),nrows=10)
        ！！！don‘t ~~self.img('input_imgs',t.Tensor(100,64,64),nrows=10)~~！！！
        '''
        self.vis.images(img_.cpu().numpy(),
                        win=name,
                        opts=dict(title=name),
                        **kwargs
        )

    def log(self, info, win='log_text'):
        '''
        self.log({'loss':1,'lr':0.0001})
        '''
        self.log_text += ('[{time}] {info} <br>'.format(
            time=time.strftime('%m%d_%H%M%S'), \
            info=info))
        self.vis.text(self.log_text, win)

    def __getattr__(self, name):
        return getattr(self.vis, name)
