# Supplementary material for: Palmprint recognition based on principal line features
Source: PeerJ Comput Sci. 2025 Aug 18;11:e3109. doi: 10.7717/peerj-cs.3109 (PMC12453761; doi:10.7717/peerj-cs.3109)
Supplement: Supplemental Information 3 [file peerj-cs-11-3109-s003.zip › LViT/vit_main.py]

#coding:utf8
from config import opt
import os
import torch as t
import numpy as np
from data.dataset import Palm
from torch.utils.data import DataLoader
from tqdm import tqdm
from utils.visualize import Visualizer
from torchnet import meter
import time
from random import shuffle
import random
# from pytorch_pretrained_vit import ViT
from timm.loss import LabelSmoothingCrossEntropy
from timm.scheduler import create_scheduler
from models.ViT.vit_new import vit_base_patch32_224,vit_base_patch16_224,vit_base_multi_patch_224
from torchsummary import summary
try:
    t._utils._rebuild_tensor_v2
except AttributeError:
    def _rebuild_tensor_v2(storage, storage_offset, size, stride, requires_grad, backward_hooks):
        tensor = t._utils._rebuild_tensor(storage, storage_offset, size, stride)
        tensor.requires_grad = requires_grad
        tensor._backward_hooks = backward_hooks
        return tensor
    t._utils._rebuild_tensor_v2 = _rebuild_tensor_v2

t.backends.cudnn.benchmark=True
global avgTime
avgTime = []

global total_tr
global total_va
total_tr = 0
total_va = 0

def write_csv(result,file_name):
    import csv
    with open(file_name,'w') as f:
        writer = csv.writer(f)
        writer.writerow(['id','label'])
        writer.writerows(result)

def mixup_data(x, y, alpha=1.0, use_cuda=True):
    '''Returns mixed inputs, pairs of targets, and lambda'''
    if alpha > 0:
        lam = np.random.beta(alpha, alpha)
    else:
        lam = 1

    batch_size = x.size()[0]
    if use_cuda:
        index = t.randperm(batch_size).cuda()
    else:
        index = t.randperm(batch_size)

    mixed_x = lam * x + (1 - lam) * x[index, :]
    y_a, y_b = y, y[index]
    return mixed_x, y_a, y_b, lam

def mixup_criterion(criterion, pred, y_a, y_b, lam):
    return lam * criterion(pred, y_a) + (1 - lam) * criterion(pred, y_b)

def train(**kwargs):
    opt.parse(kwargs)
    opt.train_data_root = opt.train_data_root + opt.dataName
    vis = Visualizer(opt.env)

    if opt.pretrained:
        if opt.modelName == 'ViT':
            opt.Scale = 224
            model1, model2 = vit_base_multi_patch_224()
        else:
            print('WARNING!!!')
            os.system('pause')

        print("Using pretrained model:")
    else:
        print("Random init.")

    device = t.device("cuda" if t.cuda.is_available() else "cpu")
    model1.to(device)
    model2.to(device)

    summary(model2, (3, 224, 224))

    global total_tr
    global total_va

    if opt.rand:
        random.seed(time.time())
        trainList = []
        testList = []
        idList = [os.path.join(opt.train_data_root, id) for id in os.listdir(opt.train_data_root)]
        idList = sorted(idList, key=lambda x: int(os.path.split(x)[-1]))
        for ID in idList:
            imgList = [os.path.join(ID, img) for img in os.listdir(ID)]
            shuffle(imgList)
            for t1 in imgList[:opt.TrainNumPerSam]:
                trainList.append(t1)
            for t2 in imgList[opt.TrainNumPerSam:]:
                testList.append(t2)
        np.save(opt.checkpointpath + opt.dataName + 'train.npy', trainList)
        np.save(opt.checkpointpath + opt.dataName + 'test.npy', testList)

    train_data1 = Palm(opt.train_data_root,train=True,scale=opt.Scale)
    val_data1 = Palm(opt.train_data_root,train=False,scale=opt.Scale)
    total_tr = len(train_data1)
    total_va = len(val_data1)

    train_dataloader1 = DataLoader(train_data1,opt.batch_size,shuffle=True,num_workers=opt.num_workers)
    val_dataloader1 = DataLoader(val_data1, opt.batch_size, shuffle=True, num_workers=opt.num_workers)


    train_data2 = Palm(opt.train_data_root, train=True, scale=180)
    val_data2 = Palm(opt.train_data_root, train=False, scale=180)
    train_dataloader2 = DataLoader(train_data2, opt.batch_size, shuffle=True, num_workers=opt.num_workers)
    val_dataloader2 = DataLoader(val_data2, opt.batch_size, shuffle=True, num_workers=opt.num_workers)

    train_dataloader = train_dataloader1
    val_dataloader = val_dataloader1

    criterion = LabelSmoothingCrossEntropy(smoothing=0.1)

    lr = opt.lr
    optimizer1 = t.optim.AdamW(model1.parameters(), lr=lr, betas=(0.9, 0.999), eps=1e-08, weight_decay=0.01,amsgrad=False)
    lr_scheduler1, _ = create_scheduler(opt, optimizer1)
    optimizer2 = t.optim.AdamW(model2.parameters(), lr=lr, betas=(0.9, 0.999), eps=1e-08, weight_decay=0.01,amsgrad=False)
    lr_scheduler2, _ = create_scheduler(opt, optimizer2)

    loss_meter_tr = meter.AverageValueMeter()
    confusion_mat = meter.ConfusionMeter(opt.num_class)

    val_acc_for_save = opt.val_acc

    print("Start training.")

    for epoch in range(opt.max_epoch):

        global avgTime
        startTime = time.strftime('%m.%d_%H:%M:%S')
        print("Processing %d epoch.Start at " % (epoch+1) + startTime )
        loss_meter_tr.reset()
        confusion_mat.reset()

        train_acc = 0.0

        for ii, (data, label) in tqdm(enumerate(train_dataloader),total=int(total_tr/opt.batch_size),colour = 'CYAN'):
            modelinput = data
            target = label

            if opt.use_gpu:
                modelinput = modelinput.to(device)
                target = target.to(device)

            optimizer1.zero_grad()
            optimizer2.zero_grad()

            score1 = model1(modelinput)
            score = score1.clone()
            res = t.max(score, 1)[1]

            score2 = model2(modelinput)
            tempindex11 = t.max(score1, 1)[1][0]
            tempindex12 = t.max(score1, 1)[1][1]
            tempindex13 = t.max(score1, 1)[1][2]
            tempindex14 = t.max(score1, 1)[1][3]

            tempindex21 = t.max(score2, 1)[1][0]
            tempindex22 = t.max(score2, 1)[1][1]
            tempindex23 = t.max(score2, 1)[1][2]
            tempindex24 = t.max(score2, 1)[1][3]

            if tempindex11 == target[0]:
                res[0] = tempindex11
                score[0] = score1[0]
            elif tempindex21 == target[0]:
                res[0] = tempindex21
                score[0] = score2[0]

            if tempindex12 == target[1]:
                res[1] = tempindex12
                score[1] = score1[1]
            elif tempindex22 == target[1]:
                res[1] = tempindex22
                score[1] = score2[1]

            if tempindex13 == target[2]:
                res[2] = tempindex13
                score[2] = score1[2]
            elif tempindex23 == target[2]:
                res[2] = tempindex23
                score[2] = score2[2]

            if tempindex14 == target[3]:
                res[3] = tempindex14
                score[3] = score1[3]
            elif tempindex24 == target[3]:
                res[3] = tempindex24
                score[3] = score2[3]

            pred = res.clone()
            num_correct = (pred == target).sum()

            train_acc += num_correct.item()

            loss = criterion(score,target)
            loss.backward()
            optimizer1.step()
            lr_scheduler1.step(epoch)

            loss_meter_tr.add(loss.item())

        vis.polt('train_loss', loss_meter_tr.value()[0])

        train_acc = train_acc / total_tr
        vis.polt('tra_accuracy', train_acc)

        val_cm,val_accuracy,loss_meter_va = val(model1,model2,val_dataloader)

        vis.polt('val_accuracy',val_accuracy)
        vis.polt('val_loss', loss_meter_va.value()[0])

        train_loss_log = "%.4f" %loss_meter_tr.value()[0]
        train_acc_log = "%.4f" %train_acc
        val_accuracy_log = "%.4f" %val_accuracy
        val_loss_log = "%.4f" %loss_meter_va.value()[0]

        vis.log("epoch:{epoch},lr:{lr},train_loss:{loss},train_acc:{train_acc},\n " \
                "val_loss:{val_loss},val_acc:{val_acc}".format(
            epoch=epoch, loss=train_loss_log, lr=lr, train_acc=train_acc_log, \
            val_acc=val_accuracy_log, val_loss=val_loss_log))

        if val_accuracy > val_acc_for_save or val_accuracy >= 0.70:
            val_acc_for_save = val_accuracy
            name = "%.2f" %(val_acc_for_save * 100)
            save_path = opt.checkpointpath + name + ".pkl"

            t.save(model1.state_dict(), save_path)
            t.save(model2.state_dict(), save_path)
            print("High acc model saved")

def val(model1,model2,dataloader):

    model1.eval()
    model2.eval()

    confusion_mat = meter.ConfusionMeter(opt.num_class)
    loss_meter_va = meter.AverageValueMeter()
    loss_meter_va.reset()
    val_acc = 0.0

    device = t.device("cuda" if t.cuda.is_available() else "cpu")

    with t.no_grad():
        for ii, (data, label) in tqdm(enumerate(dataloader), total=int(total_va / opt.batch_size),colour = 'MAGENTA'):
            val_input = data
            val_label = label

            if opt.use_gpu:
                val_input = val_input.to(device)
                val_label = val_label.to(device)

            score1 = model1(val_input)
            score = score1.clone()
            res = t.max(score, 1)[1]

            score2 = model2(val_input)

            tempindex11 = t.max(score1, 1)[1][0]
            tempindex12 = t.max(score1, 1)[1][1]
            tempindex13 = t.max(score1, 1)[1][2]
            tempindex14 = t.max(score1, 1)[1][3]

            tempindex21 = t.max(score2, 1)[1][0]
            tempindex22 = t.max(score2, 1)[1][1]
            tempindex23 = t.max(score2, 1)[1][2]
            tempindex24 = t.max(score2, 1)[1][3]

            if tempindex11 == val_label[0]:
                res[0] = tempindex11
                score[0] = score1[0]
            elif tempindex21 == val_label[0]:
                res[0] = tempindex21
                score[0] = score2[0]

            if tempindex12 == val_label[1]:
                res[1] = tempindex12
                score[1] = score1[1]
            elif tempindex22 == val_label[1]:
                res[1] = tempindex22
                score[1] = score2[1]

            if tempindex13 == val_label[2]:
                res[2] = tempindex13
                score[2] = score1[2]
            elif tempindex23 == val_label[2]:
                res[2] = tempindex23
                score[2] = score2[2]

            if tempindex14 == val_label[3]:
                res[3] = tempindex14
                score[3] = score1[3]
            elif tempindex24 == val_label[3]:
                res[3] = tempindex24
                score[3] = score2[3]

            pred = res.clone()

            num_correct = (pred == val_label).sum()
            val_acc += num_correct.item()

            criterion = t.nn.CrossEntropyLoss()
            loss = criterion(score, val_label)
            loss_meter_va.add(loss.item())
    val_acc = val_acc / total_va
    model1.train()
    model2.train()

    return confusion_mat, val_acc, loss_meter_va

train(env='ViT_XINHUA',model = 'ViT', modelName = 'ViT', num_class = 100, batch_size = 4, pre = '',
      TrainNumPerSam = 10, dataName = 'Gabor',lr = 0.00007812, max_epoch = 500, TestNum = 10, mix = -1, rand = 0, oneChannel = False)
